# Supplementary material for: PubChem3D: Biologically relevant 3-D similarity
Source: J Cheminform. 2011 Jul 22;3:26. doi: 10.1186/1758-2946-3-26 (PMC3223603; doi:10.1186/1758-2946-3-26)
Supplement: Additional file 1 — Similarity Scores Statistical parameters of similarity scores for each AID. [file 1758-2946-3-26-S1.TXT]

AID	TYPE	NN pair count	NI pair count	Mean(st_opt_st,NN)	Stdev(st_opt_st,NN)	Mean(st_opt_ct,NN)	Stdev(st_opt_ct,NN)	Mean(st_opt_co,NN)	Stdev(st_opt_co,NN)	Mean(ct_opt_st,NN)	Stdev(ct_opt_st,NN)	Mean(ct_opt_ct,NN)	Stdev(ct_opt_ct,NN)	Mean(ct_opt_co,NN)	Stdev(ct_opt_co,NN)	Mean(st_opt_st,NI)	Stdev(st_opt_st,NI)	Mean(st_opt_ct,NI)	Stdev(st_opt_ct,NI)	Mean(st_opt_co,NI)	Stdev(st_opt_co,NI)	Mean(ct_opt_st,NI)	Stdev(ct_opt_st,NI)	Mean(ct_opt_ct,NI)	Stdev(ct_opt_ct,NI)	Mean(ct_opt_co,NI)	Stdev(ct_opt_co,NI)
1	confirmatory	1245831	55108403	54.8937	11.0057	7.9015	6.81872	62.7952	15.5928	41.6964	12.7221	16.9207	7.29873	58.6171	17.7221	54.4139	10.9909	7.29543	5.31918	61.7094	14.1934	41.2516	12.3121	16.7179	6.24568	57.9696	15.9419
3	confirmatory	1252153	50788476	54.5875	10.7038	7.9799	6.68806	62.5674	15.1086	41.3945	12.4665	17.206	7.12937	58.6005	17.2026	54.4249	10.8537	7.39001	5.37777	61.8149	14.0546	41.2315	12.2493	16.9739	6.28387	58.2054	15.8427
5	confirmatory	831405	43827519	54.8884	10.5676	7.93158	7.01625	62.82	15.2809	41.4614	12.4836	17.0644	7.37162	58.5258	17.4711	54.3473	10.7444	7.322	5.3522	61.6693	13.9323	41.0998	12.1493	16.7983	6.20155	57.8981	15.6779
7	confirmatory	1732591	62112190	54.8479	10.8205	7.82863	6.64342	62.6765	15.2721	41.5085	12.6353	16.8217	7.08753	58.3302	17.4073	54.2961	10.9027	7.26264	5.26905	61.5587	14.0517	41.093	12.2509	16.658	6.15579	57.751	15.7759
9	confirmatory	1070916	49515108	54.6111	10.5365	7.72878	6.76814	62.3399	15.06	41.2321	12.3335	16.7653	7.19796	57.9974	17.1491	54.1806	10.7444	7.20497	5.22945	61.3856	13.8286	40.9379	12.0796	16.6236	6.14168	57.5615	15.5524
11	confirmatory	137026	4760928	54.6321	11.5725	7.88204	6.56263	62.5141	15.8157	41.894	12.9044	17.0097	7.05445	58.9037	17.4448	54.5713	11.3051	7.3606	5.54796	61.9318	14.6054	41.6273	12.5155	17.0553	6.637	58.6826	16.291
13	confirmatory	1629915	54669020	54.197	10.5403	7.31317	5.98789	61.5102	14.2608	40.7585	12.1122	16.6918	6.6511	57.4503	16.179	54.3077	10.7991	7.15059	5.29483	61.4583	13.8676	41.0356	12.1286	16.8029	6.27658	57.8385	15.5684
15	confirmatory	2545896	69492435	54.8488	11.075	7.56382	6.27608	62.4127	15.0448	41.8499	12.4735	17.0368	7.0618	58.8867	16.8599	54.7201	11.0047	7.2619	5.41544	61.982	14.1727	41.6316	12.3091	16.9957	6.48472	58.6273	15.8744
17	confirmatory	132870	5818812	54.27	11.4626	8.12594	8.37517	62.396	17.3612	41.5396	13.1324	17.3644	8.71976	58.9039	19.4029	54.0983	11.0693	7.16593	5.48112	61.2642	14.3346	41.0356	12.3026	16.8578	6.63065	57.8934	16.1679
19	confirmatory	1127251	52832574	54.6909	10.8178	7.91813	6.93454	62.609	15.4948	41.4015	12.5912	16.9696	7.32276	58.3711	17.6309	54.2389	10.8904	7.27456	5.29618	61.5135	14.058	41.0307	12.21	16.6934	6.19115	57.7241	15.8093
21	confirmatory	662976	39705549	54.9439	10.8113	7.79025	6.52265	62.7341	15.0451	41.6079	12.5592	17.0728	7.08733	58.6807	17.2483	54.5331	10.889	7.3143	5.32774	61.8473	14.0421	41.2969	12.2613	16.8913	6.24155	58.1882	15.8123
23	confirmatory	1933561	62965172	54.8499	10.8628	7.6757	6.42289	62.5256	15.0384	41.601	12.4735	16.8701	7.06777	58.4712	17.0642	54.5616	10.9026	7.26111	5.33208	61.8228	14.0512	41.3511	12.2293	16.8288	6.31988	58.18	15.7878
25	confirmatory	1140805	51875327	55.0248	10.9615	7.9877	7.01146	63.0125	15.6454	41.739	12.7687	17.2472	7.43959	58.9862	17.8625	54.5861	10.9611	7.34514	5.36311	61.9312	14.1547	41.3325	12.3412	16.9347	6.2543	58.2673	15.9337
27	confirmatory	161028	6903336	54.5683	11.266	8.45175	8.2984	63.0201	17.2367	41.8771	13.1731	17.4383	8.40904	59.3154	19.3032	53.9946	10.9672	7.23139	5.43874	61.226	14.2604	40.9507	12.2738	16.7511	6.42547	57.7018	16.0771
29	confirmatory	1449253	55139104	55.2872	10.8889	7.97893	6.58024	63.2661	15.2168	42.1036	12.6622	17.3097	7.15175	59.4133	17.3625	54.8745	10.9239	7.41594	5.40836	62.2904	14.1449	41.6608	12.3525	17.079	6.34771	58.7398	15.9479
31	confirmatory	1420455	57193713	55.0321	10.73	7.88902	6.70549	62.9212	15.1626	41.7389	12.5477	17.0465	7.23389	58.7854	17.3441	54.6033	10.8508	7.33125	5.33722	61.9346	14.0247	41.3766	12.2582	16.863	6.26558	58.2396	15.8092
33	confirmatory	826255	44918288	54.6136	11.0927	7.87202	6.84306	62.4856	15.6616	41.5667	12.6488	16.9965	7.4008	58.5631	17.71	54.3748	11.0482	7.3248	5.38903	61.6996	14.277	41.2568	12.3033	16.8449	6.33854	58.1017	15.9851
35	confirmatory	849556	42755087	55.0112	10.8391	7.98343	6.81803	62.9946	15.3887	41.8197	12.6339	17.2004	7.33998	59.0201	17.5398	54.5951	10.9258	7.35849	5.38145	61.9536	14.1354	41.4002	12.3108	16.9107	6.31136	58.3109	15.9005
37	confirmatory	1469755	58096905	55.1687	10.9651	8.03376	6.81523	63.2025	15.5447	42.0572	12.7359	17.2219	7.33366	59.2791	17.7372	54.6498	10.9661	7.39711	5.39761	62.0469	14.2153	41.5136	12.3407	16.9335	6.3138	58.4471	15.9981
39	confirmatory	652653	39707355	54.3326	10.9343	7.81767	6.74731	62.1503	15.4442	41.1562	12.5153	16.9738	7.26366	58.13	17.5042	54.1433	10.9986	7.27288	5.30941	61.4161	14.1721	40.9884	12.2208	16.784	6.26358	57.7725	15.8702
41	confirmatory	744810	28970576	54.9464	10.6829	7.87428	6.98741	62.8207	15.3986	41.5752	12.5963	17.0375	7.43906	58.6127	17.6432	54.5172	10.8407	7.3492	5.37088	61.8664	14.0681	41.289	12.2628	16.8187	6.22712	58.1077	15.8251
43	confirmatory	678030	27646524	55.229	10.6828	8.02342	7.0425	63.2524	15.4458	41.7507	12.5969	17.109	7.40855	58.8597	17.6925	54.6183	10.8331	7.36108	5.31259	61.9794	14.0269	41.3292	12.2521	16.7908	6.16914	58.12	15.8096
45	confirmatory	1332528	56225547	54.6946	10.767	7.6992	6.54185	62.3938	15.0405	41.4144	12.4897	16.8717	7.00956	58.2861	17.1059	54.3467	10.8521	7.24244	5.2712	61.5891	13.9621	41.1596	12.1897	16.7603	6.20162	57.9199	15.6926
47	confirmatory	1301691	56167010	54.8577	10.5184	7.88035	6.77514	62.7381	15.054	41.4828	12.4082	16.988	7.1861	58.4708	17.2598	54.3292	10.7614	7.30961	5.31805	61.6388	13.9378	41.1171	12.1555	16.7795	6.21371	57.8966	15.7264
49	confirmatory	1376970	53853395	54.8118	10.7361	7.88144	6.70645	62.6932	15.1912	41.532	12.5122	17.0184	7.20183	58.5504	17.3049	54.4305	10.8548	7.32472	5.33121	61.7552	14.0314	41.2343	12.2289	16.8071	6.27694	58.0415	15.8076
51	confirmatory	267546	7102386	54.1572	11.0377	7.66542	6.93353	61.8226	15.5929	41.1912	12.4206	17.0384	7.61321	58.2296	17.516	54.3379	11.0647	7.17272	5.48236	61.5107	14.2987	41.1824	12.2619	16.9333	6.64867	58.1158	16.0595
53	confirmatory	849556	45158653	54.9089	10.8203	8.15982	7.19711	63.0687	15.7858	41.8102	12.7267	17.1406	7.55639	58.9508	18.0111	54.2488	10.9273	7.36306	5.35266	61.6118	14.1728	41.158	12.2718	16.7365	6.26546	57.8946	15.9641
55	confirmatory	1838403	61390879	54.5789	10.9046	7.603	6.32892	62.1819	14.9775	41.5538	12.4887	16.8746	7.05697	58.4284	16.8698	54.5551	11.0009	7.29902	5.47617	61.8541	14.2429	41.4866	12.3531	16.9331	6.51326	58.4197	15.951
57	confirmatory	108345	5254030	54.3795	11.1768	8.27012	8.48092	62.6496	17.2685	41.5606	12.9886	17.5242	8.71106	59.0848	19.3496	54.0205	11.0468	7.13015	5.42597	61.1506	14.2905	40.8722	12.2545	16.7724	6.53803	57.6446	16.0886
59	confirmatory	1353835	57150466	54.726	10.8503	7.9197	6.9058	62.6457	15.5172	41.6538	12.6094	16.8722	7.40275	58.526	17.6261	54.2316	10.946	7.3067	5.3508	61.5383	14.1578	41.1597	12.2468	16.6909	6.30055	57.8505	15.8813
61	confirmatory	229503	7343265	54.4168	10.8803	8.13566	7.85167	62.5524	16.4345	41.4296	12.6037	17.2779	8.1117	58.7075	18.4042	53.9612	10.7642	7.16365	5.33726	61.1249	13.9296	40.8762	12.0197	16.6959	6.37127	57.5722	15.6948
63	confirmatory	219453	7821180	54.2398	10.915	8.065	7.90402	62.3048	16.4829	41.3305	12.6609	17.0342	8.08972	58.3647	18.454	53.8538	10.8611	7.12805	5.35371	60.9818	14.0565	40.7642	12.0939	16.6062	6.40643	57.3705	15.8492
65	confirmatory	1362075	57279443	54.5589	10.8315	7.64367	6.60102	62.2026	15.1707	41.373	12.4121	16.7485	7.15661	58.1215	17.0903	54.2967	10.8815	7.2185	5.29103	61.5152	13.9979	41.1306	12.1555	16.6999	6.22736	57.8305	15.6323
67	confirmatory	1329265	56228449	54.9081	10.9702	7.75504	6.69088	62.6631	15.3628	41.641	12.5939	17.0403	7.16564	58.6813	17.3191	54.5399	10.9201	7.2894	5.34111	61.8293	14.0809	41.3295	12.2394	16.8883	6.25176	58.2179	15.7704
69	confirmatory	152076	6459846	54.2988	10.9678	7.98949	7.89006	62.2883	16.4045	41.2116	12.6752	17.4039	8.17037	58.6154	18.4592	54.0848	10.8553	7.11765	5.36609	61.2025	14.0011	40.8247	12.1218	16.8263	6.38356	57.651	15.7895
71	confirmatory	1400301	57545124	55.7003	10.9134	8.00854	6.71738	63.7089	15.3335	42.3235	12.7631	17.2993	7.24121	59.6228	17.5509	54.9575	10.9151	7.39263	5.37177	62.3502	14.1221	41.6747	12.3616	17.0073	6.2785	58.682	15.9268
73	confirmatory	1322751	56295596	55.1049	10.8793	7.96644	6.85859	63.0713	15.4738	41.9703	12.6865	17.2236	7.34401	59.1938	17.603	54.5521	10.8847	7.37827	5.42342	61.9303	14.1432	41.4147	12.2763	16.9561	6.34143	58.3708	15.9133
75	confirmatory	132870	5893581	53.9418	10.5989	7.84839	7.99491	61.7902	16.2234	40.8241	12.5083	16.9631	8.21186	57.7872	18.402	53.6835	10.7063	6.96868	5.19576	60.6522	13.7278	40.4132	11.9399	16.4533	6.18149	56.8664	15.4731
77	confirmatory	1075311	45576405	54.0431	10.8065	7.56207	6.45374	61.6052	15.0093	40.9268	12.3825	16.6369	6.95743	57.5637	16.945	54.0848	10.9661	7.21004	5.31582	61.2949	14.1079	40.9863	12.2278	16.682	6.25099	57.6683	15.7884
79	confirmatory	1902225	66684802	55.079	11.1181	7.81314	6.5628	62.8922	15.4308	41.9479	12.7057	16.943	7.16378	58.8909	17.4422	54.5876	11.0268	7.30293	5.3494	61.8905	14.2136	41.4406	12.3241	16.8158	6.3205	58.2564	15.9215
81	confirmatory	1798356	65924244	55.4775	10.9129	8.02022	6.71873	63.4978	15.382	42.2379	12.6834	17.2614	7.21968	59.4992	17.5205	54.7448	10.895	7.37915	5.3645	62.124	14.1045	41.5528	12.2896	16.9519	6.29633	58.5047	15.894
83	confirmatory	1915903	45619271	55.5123	11.0259	7.92251	6.40381	63.4348	15.1495	42.4206	12.7917	17.1445	6.97125	59.5651	17.2534	54.9227	10.9814	7.42858	5.41077	62.3513	14.1914	41.8089	12.4241	16.9981	6.3175	58.8071	15.9803
85	confirmatory	1059240	34338249	56.1143	11.0461	8.46986	7.20669	64.5841	15.9951	43.0504	12.9865	17.6615	7.6459	60.7119	18.3169	55.1831	10.9551	7.61076	5.49268	62.7939	14.3147	42.0583	12.4452	17.1262	6.33305	59.1845	16.1485
87	confirmatory	965355	32122872	56.5514	10.8999	8.58451	7.28985	65.1359	15.9098	43.4765	12.9779	17.8055	7.6797	61.282	18.3019	55.3176	10.8678	7.64336	5.50134	62.961	14.2258	42.1854	12.4083	17.1675	6.3145	59.3529	16.0769
89	confirmatory	544446	22253838	55.4015	10.6345	7.94287	6.64976	63.3443	15.0169	42.121	12.4396	17.264	7.12186	59.385	17.096	54.9139	10.7573	7.43697	5.37819	62.3509	13.9789	41.7083	12.2402	16.9943	6.24698	58.7026	15.7803
91	confirmatory	907878	30010479	55.0264	11.0303	7.61255	6.42633	62.639	15.1791	42.0156	12.8232	16.6647	7.08957	58.6803	17.2241	54.7092	10.9665	7.29784	5.40824	62.0071	14.1688	41.6598	12.4266	16.8	6.36657	58.4598	15.932
93	confirmatory	719400	28913880	56.5618	10.8736	8.28746	7.16365	64.8493	15.7152	43.1159	12.9464	17.5806	7.50859	60.6965	18.0032	55.4566	10.8394	7.51877	5.41288	62.9754	14.1077	42.129	12.4254	17.0917	6.2302	59.2208	15.9563
95	confirmatory	664128	26990511	55.658	10.8025	8.03567	6.98724	63.6937	15.4973	42.2563	12.6935	17.3567	7.44209	59.613	17.6901	54.9384	10.8327	7.43613	5.39158	62.3746	14.0727	41.6531	12.2911	16.9987	6.23694	58.6518	15.8259
97	confirmatory	810901	28404951	55.3477	10.6422	7.90357	6.69457	63.2513	15.0865	42.0798	12.5313	17.1659	7.18175	59.2457	17.1988	54.9566	10.7965	7.42067	5.44925	62.3773	14.0679	41.7537	12.3081	16.9854	6.32117	58.7391	15.8685
99	confirmatory	1445850	57197298	55.2642	11.147	8.02385	6.78131	63.2881	15.6512	42.2606	12.8733	17.3239	7.3393	59.5845	17.757	54.7805	11.0192	7.42197	5.44452	62.2024	14.2885	41.6743	12.4097	17.0518	6.37868	58.7261	16.0514
101	confirmatory	1337430	56317388	55.2089	10.7599	7.92724	6.63847	63.1361	15.155	41.9933	12.6342	17.0573	7.04983	59.0505	17.2726	54.6191	10.8732	7.38385	5.35779	62.003	14.0726	41.4505	12.2939	16.8904	6.21003	58.3409	15.8164
103	confirmatory	818560	42586789	54.8429	10.447	8.00325	6.96835	62.8461	15.1582	41.4181	12.3928	17.1994	7.30679	58.6175	17.3827	54.3277	10.7274	7.33448	5.31649	61.6622	13.9112	41.0519	12.1155	16.856	6.1754	57.9079	15.661
105	confirmatory	810901	42543491	54.8672	11.0337	7.72815	6.27714	62.5954	15.03	41.7471	12.5767	16.8686	6.89985	58.6157	16.9971	54.4823	10.9886	7.29546	5.32156	61.7778	14.1147	41.3588	12.2803	16.8312	6.27056	58.19	15.8014
107	confirmatory	522753	35262579	54.483	10.925	7.62162	6.73297	62.1046	15.3831	41.0764	12.5245	16.7496	7.24914	57.8261	17.4389	54.1767	10.9521	7.16985	5.22354	61.3466	14.0402	40.9183	12.1974	16.6299	6.15447	57.5482	15.7146
109	confirmatory	1360425	57718122	54.9897	10.9065	7.85535	6.72833	62.8451	15.3554	41.6916	12.645	17.0014	7.17092	58.6931	17.4561	54.5104	10.9185	7.29788	5.32586	61.8082	14.0808	41.2753	12.2687	16.8075	6.22324	58.0828	15.8291
111	confirmatory	26106	122970	54.1194	12.2407	7.93906	8.42611	62.0584	18.1295	41.5653	13.6954	16.5295	8.59967	58.0948	19.8454	53.8313	12.4434	6.8311	5.8209	60.6624	15.8493	41.0148	13.1758	16.0936	6.94643	57.1085	17.2641
113	confirmatory	2593503	71943300	54.409	10.769	7.53091	6.19146	61.9399	14.6546	41.4732	12.2506	16.8619	7.01073	58.3352	16.5594	54.53	10.8962	7.29042	5.41049	61.8204	14.0497	41.4897	12.2305	16.9575	6.45738	58.4472	15.7749
115	confirmatory	4686391	83472101	54.7508	10.9008	7.55076	5.95885	62.3016	14.6308	41.7393	12.453	16.8293	6.69736	58.5686	16.5302	54.7027	10.961	7.33388	5.42013	62.0365	14.1483	41.6429	12.3464	16.9963	6.41521	58.6392	15.8782
117	confirmatory	17020	106742	53.0125	12.57	7.73913	8.56559	60.7516	18.4251	40.1442	13.779	16.6638	8.85523	56.808	20.2027	53.6815	12.5733	6.79669	5.73812	60.4782	15.8787	40.7193	13.1946	16.1227	6.89295	56.842	17.2603
119	confirmatory	4912545	99946115	54.4431	10.8369	7.33249	5.86065	61.7755	14.4577	41.4627	12.2882	16.7374	6.72067	58.2001	16.3033	54.6069	10.9349	7.24295	5.39038	61.8499	14.0717	41.5486	12.2799	16.982	6.45651	58.5306	15.799
121	confirmatory	2982903	81478306	54.703	11.0202	7.60563	6.17648	62.3086	14.9344	41.7289	12.4445	16.8247	6.97673	58.5536	16.8455	54.6026	11.0204	7.31044	5.41244	61.913	14.2014	41.5477	12.2964	16.92	6.45777	58.4677	15.9099
123	confirmatory	3779875	91912389	54.7416	11.0158	7.59454	6.10656	62.3361	14.9004	41.7491	12.493	16.7641	6.89791	58.5132	16.8109	54.6049	10.986	7.29037	5.38246	61.8952	14.1473	41.5334	12.3135	16.882	6.42988	58.4153	15.8833
125	confirmatory	4588935	91959720	54.6204	10.8504	7.52168	5.91744	62.1421	14.5055	41.6756	12.3254	16.8428	6.79096	58.5183	16.3873	54.6799	10.9525	7.31866	5.43127	61.9985	14.1154	41.6357	12.2967	17.0116	6.49658	58.6473	15.8347
127	confirmatory	13203	100896	54.0458	12.1362	8.66561	9.98148	62.7114	19.6796	41.3279	14.1055	17.0027	9.54543	58.3305	21.448	52.9351	12.3682	6.84155	5.6877	59.7767	15.7568	40.0707	12.954	15.8065	6.55448	55.8772	17.0198
129	confirmatory	980700	41997524	54.3974	10.7799	7.70859	6.51324	62.106	15.057	41.1424	12.4419	16.8391	6.99202	57.9815	17.0371	54.2402	10.8995	7.23467	5.26801	61.4749	14.008	41.0425	12.2186	16.7435	6.21128	57.7859	15.7199
131	confirmatory	1499046	56050549	54.8474	10.8803	7.72451	6.42647	62.5719	14.9995	41.5302	12.4506	17.0682	7.01201	58.5983	16.965	54.6101	10.9003	7.29881	5.32491	61.9089	14.0191	41.3416	12.2422	16.9496	6.29783	58.2912	15.7696
133	confirmatory	1539135	53962244	54.5808	10.8706	7.64248	6.26079	62.2233	14.8482	41.3496	12.3373	16.9563	6.89022	58.3059	16.7524	54.4543	10.9787	7.27752	5.34688	61.7318	14.1167	41.2796	12.2362	16.9111	6.34353	58.1907	15.7988
135	confirmatory	69378	3395656	53.9303	10.9387	8.5034	9.56248	62.4337	18.1603	41.1054	13.0882	17.6666	9.61438	58.772	20.4221	53.2524	10.6318	7.01333	5.27402	60.2657	13.7731	40.077	11.9268	16.5282	6.37024	56.6052	15.6509
137	confirmatory	1342341	55882909	54.7963	10.6335	7.8031	6.70493	62.5994	15.0561	41.5551	12.4363	16.8738	7.19809	58.4289	17.2011	54.372	10.7868	7.29333	5.30565	61.6654	13.9209	41.2047	12.1743	16.7513	6.23259	57.9559	15.703
139	confirmatory	1237951	54120206	55.0729	10.7869	7.83656	6.7254	62.9095	15.2893	41.5683	12.6347	16.9767	7.16915	58.545	17.4895	54.5055	10.8427	7.25396	5.27471	61.7595	13.996	41.1683	12.2413	16.7513	6.16259	57.9196	15.7683
141	confirmatory	498501	34464176	54.2761	10.8853	7.53008	6.46412	61.8062	15.0626	41.0454	12.5809	16.6344	6.96097	57.6798	17.0993	54.2623	10.9881	7.2097	5.29858	61.472	14.1116	41.0938	12.3428	16.7334	6.21104	57.8272	15.849
143	confirmatory	1194285	53049093	54.8651	10.6826	7.76399	6.38414	62.6291	14.8102	41.5355	12.3945	16.9718	6.89294	58.5073	16.8737	54.5107	10.8558	7.31157	5.32083	61.8222	13.9897	41.2633	12.2101	16.8809	6.23584	58.1442	15.7235
145	confirmatory	1177345	53069204	55.1463	10.8478	7.97464	6.91859	63.121	15.5177	41.928	12.6684	17.0609	7.35103	58.9889	17.6906	54.4642	10.8865	7.31808	5.33605	61.7823	14.0869	41.296	12.2527	16.7774	6.26592	58.0735	15.874
147	no_info	481671	542064	57.5805	11.7855	7.85929	6.64721	65.4398	15.8841	45.5342	13.3283	17.9538	8.12308	63.488	17.8768	57.2063	11.6504	7.65828	6.32482	64.8646	15.3851	44.8246	13.2684	17.7751	7.85869	62.5997	17.3793
149	no_info	250986	584925	57.0927	11.9104	7.67787	6.56723	64.7705	15.8388	45.3404	13.1931	17.9543	8.37705	63.2947	17.6753	57.2914	11.703	7.69859	6.39246	64.99	15.5165	45.0511	13.2919	17.808	7.92439	62.8591	17.504
151	no_info	236328	582735	59.6476	12.6165	8.37832	7.2423	68.026	17.1121	48.1018	14.0827	18.6621	8.96441	66.7638	19.195	57.1414	11.7731	7.6986	6.37837	64.84	15.5696	44.965	13.2407	17.787	7.89433	62.752	17.4258
153	no_info	378015	578549	57.2435	11.8198	7.77332	6.55674	65.0168	15.7396	45.3463	13.2191	17.9884	8.16764	63.3348	17.5684	57.316	11.6643	7.7064	6.39106	65.0224	15.4857	44.9869	13.3041	17.7902	7.90584	62.7771	17.5188
155	no_info	32623003	517420537	56.5932	11.6594	7.66587	6.40916	64.2591	15.5245	44.742	13.0542	17.7305	7.97351	62.4725	17.2485	56.4191	12.1557	7.23971	6.20006	63.6588	15.6808	44.3911	13.2898	17.6625	8.00656	62.0536	17.181
157	no_info	25887610	467116250	56.3389	11.6035	7.54452	6.34458	63.8834	15.3916	44.4647	12.935	17.662	7.9311	62.1267	17.0536	56.2902	12.1376	7.19969	6.18175	63.4899	15.6421	44.2605	13.241	17.6379	7.99039	61.8984	17.1102
159	no_info	392055	575013	57.472	11.8307	7.72522	6.51552	65.1972	15.7177	45.4844	13.2334	17.9304	8.16739	63.4148	17.5735	57.2783	11.6679	7.71053	6.38477	64.9889	15.4879	44.9536	13.3034	17.7907	7.87972	62.7443	17.512
161	no_info	30830878	500056309	56.4539	11.465	7.58482	6.31991	64.0387	15.2276	44.5172	12.8627	17.693	7.8712	62.2102	16.9173	56.2819	12.0832	7.20479	6.17054	63.4867	15.5759	44.2325	13.2061	17.64	7.9647	61.8725	17.0471
163	no_info	275653	587713	56.8128	11.6928	7.5401	6.43957	64.3529	15.5346	44.8363	13.0345	17.7832	8.16874	62.6195	17.367	57.2912	11.6698	7.69987	6.39324	64.991	15.4837	45.0261	13.2811	17.8055	7.91401	62.8316	17.4845
165	no_info	21428331	425320621	56.1404	11.5325	7.46554	6.28763	63.6059	15.2526	44.2543	12.8521	17.5449	7.87294	61.7992	16.8775	56.1589	12.106	7.16076	6.1554	63.3197	15.5795	44.1338	13.2052	17.5757	7.96599	61.7095	17.0329
167	no_info	31303828	503395206	56.5838	11.579	7.65654	6.36677	64.2404	15.3768	44.6963	12.9462	17.8195	7.93993	62.5158	17.0606	56.3909	12.1201	7.2397	6.19716	63.6306	15.6321	44.3516	13.2416	17.7054	8.00148	62.057	17.1126
169	no_info	382375	600249	57.5532	11.7005	7.76534	6.59657	65.3185	15.6852	45.6201	13.1826	18.0469	8.25963	63.667	17.5695	57.4507	11.7378	7.75215	6.43628	65.2028	15.6014	45.1992	13.3859	17.8221	7.95222	63.0213	17.6264
171	no_info	385881	577500	57.358	11.7292	7.76296	6.55909	65.1209	15.6728	45.4031	13.1684	18.0291	8.17952	63.4322	17.5294	57.3122	11.6915	7.71471	6.3971	65.027	15.5185	44.9883	13.3318	17.7931	7.90481	62.7814	17.5512
173	no_info	468028	548855	57.4337	11.5961	7.71867	6.47133	65.1524	15.4684	45.2821	13.0754	18.0124	8.05502	63.2946	17.3452	57.2855	11.7298	7.72697	6.403	65.0125	15.5627	44.9658	13.3836	17.7737	7.90208	62.7395	17.613
175	no_info	35133153	534207865	56.6567	11.5331	7.61442	6.35373	64.2712	15.319	44.7264	12.9549	17.7308	7.92173	62.4572	17.036	56.4409	12.1005	7.22206	6.18895	63.6629	15.6031	44.3806	13.2475	17.6673	7.99527	62.0478	17.0982
177	no_info	475800	545583	57.6262	11.7782	7.66976	6.52314	65.2959	15.7055	45.538	13.2585	17.9144	8.19772	63.4524	17.6341	57.1959	11.6768	7.74487	6.39707	64.9408	15.5073	44.8449	13.3192	17.801	7.84773	62.6459	17.5259
179	confirmatory	885115	47857058	52.0446	12.3131	6.72698	5.91693	58.7716	15.9612	39.4072	12.9503	16.5094	7.27419	55.9166	17.5253	53.4017	11.8958	6.87405	5.44592	60.2757	15.0617	40.6444	12.7192	16.9134	6.89076	57.5578	16.6139
180	no_info	28203	222048	59.6271	14.2764	7.95593	8.45999	67.5831	19.3199	47.866	15.2594	18.3221	10.3902	66.1881	21.1943	59.3605	13.9904	8.4372	8.97777	67.7977	19.4459	47.4366	14.9189	18.7138	10.6463	66.1504	21.3809
182	no_info	496	637	49.8891	13.7656	5.35081	5.93993	55.2399	16.7494	36.5	13.3358	14.8528	8.57177	51.3528	17.3319	49.9215	13.1648	7.10989	8.91666	57.0314	19.6309	37.1256	13.9603	15.416	8.90381	52.5416	20.6837
184	no_info	741	273	53.6937	15.1826	6.5776	9.23747	60.2713	21.1254	42.0121	15.1174	14.9892	10.2334	57.0013	21.7669	52.1319	13.8178	5.98535	4.6849	58.1172	16.1992	39.8059	13.361	15.6117	5.72945	55.4176	16.6334
186	no_info	5886	0	56.6442	15.8459	6.5508	9.05586	63.195	21.2685	44.1244	15.8213	16.149	10.8302	60.2734	21.8219	0	0	0	0	0	0	0	0	0	0	0	0
188	no_info	16110	0	56.5862	13.4825	7.06977	8.65118	63.6559	18.8334	43.8676	14.8429	16.0946	9.86032	59.9622	20.2827	0	0	0	0	0	0	0	0	0	0	0	0
190	no_info	1431	8694	57.1153	14.1002	6.32844	7.91863	63.4437	18.6535	45.3103	14.5026	15.9762	11.3273	61.2865	20.3714	57.4556	13.0293	6.92225	6.60281	64.3778	16.5875	46.087	13.6174	16.9664	9.28709	63.0534	17.9826
192	no_info	265356	2883804	54.5555	13.1031	6.43174	6.73967	60.9873	16.8115	42.5187	13.9884	15.9108	8.60957	58.4295	18.4733	55.8473	13.0707	6.38974	6.241	62.237	16.3179	44.0493	13.9741	16.3544	8.62507	60.4037	17.9793
194	no_info	5671	8452	53.744	13.7244	6.33098	8.39228	60.0749	18.5982	41.8134	14.4665	15.803	10.933	57.6165	20.6983	54.7921	13.7916	6.00177	6.80373	60.7939	17.421	42.321	14.2212	15.3544	9.13209	57.6753	18.622
196	no_info	861	2939	61.9477	12.3702	7.80952	11.041	69.7573	19.1511	48.3066	13.9311	20.7898	13.566	69.0964	20.9127	56.9503	13.872	6.0313	7.56675	62.9816	18.0127	44.344	14.2763	16.2365	10.1172	60.5805	19.3603
198	no_info	406	1595	58.2217	12.3744	6.40887	10.7343	64.6305	19.4049	44.835	14.2872	17.9877	12.9204	62.8227	22.3305	56.484	12.9588	6.15361	6.18014	62.6376	16.0284	44.2307	13.3074	16.4056	9.80534	60.6364	17.6205
200	no_info	82215	382843	54.2667	12.3207	6.58919	6.64577	60.8559	16.2071	41.4067	13.4487	16.0015	7.93539	57.4082	17.7992	54.1331	13.1377	6.17943	5.7619	60.3125	16.2159	41.5376	13.982	15.9325	7.58844	57.4702	17.6584
202	no_info	36	585	49.1111	20.1364	6.44444	6.91352	55.5556	23.7107	40.9722	18.9428	16.9444	9.95689	57.9167	23.796	49.8632	17.0429	5.86838	5.61292	55.7316	20.4189	40.8188	16.1663	15.1043	8.07951	55.9231	20.7031
204	no_info	820	1681	54.4402	16.8716	4.89634	6.72685	59.3366	19.6492	42.6585	15.6966	15.5561	11.5018	58.2146	21.1597	56.4813	15.4595	5.78525	7.54579	62.2665	19.3875	44.6234	14.8717	16.2522	10.7258	60.8757	20.8737
206	no_info	34980	110225	55.4217	13.6042	6.2227	6.20123	61.6444	16.7769	43.6577	13.864	15.8078	8.50388	59.4655	17.7667	55.2055	13.992	6.47786	6.27237	61.6833	17.3171	43.6256	14.1395	15.9	8.38727	59.5256	18.2718
208	no_info	2080	7345	56.5966	14.2114	6.63942	5.89248	63.2361	17.2859	44.8216	14.6061	16.3899	7.525	61.2115	18.2821	55.0272	14.6218	6.52852	6.15619	61.5558	17.8693	43.3293	14.8833	16.2196	8.29211	59.5489	18.992
210	no_info	3240	8502	54.0556	14.3206	6.68056	9.50034	60.7361	20.4528	43.0006	14.8618	14.9404	11.0418	57.941	21.9974	54.1167	13.7121	6.25041	6.89684	60.3671	17.6369	42.3105	14.2367	14.9112	8.4222	57.2217	18.6057
212	no_info	119805	189085	55.8048	14.0353	6.62937	6.39077	62.4342	17.5336	44.1685	14.1706	16.2065	8.49376	60.3751	18.4035	55.7417	13.5572	6.71207	6.29212	62.4537	16.9255	43.8381	13.8857	16.3276	8.26093	60.1657	17.9069
214	no_info	1830	5429	54.2235	15.1607	7.2847	7.23021	61.5082	19.2309	44.0219	14.9673	16.2623	9.27179	60.2842	19.9565	55.6062	14.0919	7.11954	7.00886	62.7257	17.9388	44.319	14.4353	16.4855	8.82584	60.8046	18.8879
216	no_info	2628	4744	51.4014	16.5446	5.93113	8.01161	57.3326	21.0607	39.6735	15.2275	15.3269	10.0112	55.0004	21.6711	54.7376	14.9016	6.11193	7.79407	60.8495	19.3042	43.1739	14.6886	15.1208	9.37748	58.2947	20.198
218	no_info	136	1972	67.7941	19.8532	12.3382	12.2306	80.1324	28.7002	60.0882	19.2013	23.6838	14.6589	83.7721	30.2701	62.3595	18.6638	10.4721	12.1957	72.8316	26.5859	53.0061	18.0839	21.1602	14.2471	74.1663	28.1716
220	no_info	82215	183890	54.6929	14.2037	6.43664	6.2646	61.1296	17.5821	43.1893	14.3689	15.8179	8.515	59.0072	18.5734	55.4536	13.9682	6.73437	6.27289	62.188	17.3792	43.8473	14.2255	16.0803	8.29256	59.9276	18.4472
222	no_info	741	3195	60.2483	12.8155	6.09582	10.9912	66.3441	19.7739	46.1714	14.5939	19.0823	15.3058	65.2537	23.4408	57.477	13.4812	5.56025	6.62822	63.0372	16.8124	45.0598	13.9879	16.1268	10.2767	61.1865	18.3334
224	no_info	780	2999	50.9051	16.4255	5.74872	8.10163	56.6538	21.1789	40.7936	15.7038	13.9923	10.0265	54.7859	21.7161	55.0727	15.5346	6.14105	8.48684	61.2137	20.316	44.0857	15.496	14.7516	10.1811	58.8373	21.2874
226	no_info	4560	12287	58.2055	12.998	6.39079	9.45436	64.5963	18.3735	43.2243	14.3135	18.0548	12.145	61.2792	20.8221	55.9377	13.4223	5.60479	6.12993	61.5424	16.5233	42.2671	13.9977	15.5521	8.71107	57.8192	17.7398
228	no_info	4465	18142	56.7816	14.9516	6.34558	7.92855	63.1272	19.2526	46.5686	15.1998	15.3162	10.4405	61.8849	20.3609	57.0687	14.9388	6.84698	8.26098	63.9157	19.59	46.1989	15.1067	16.3505	10.4828	62.5494	20.7261
230	no_info	406	1798	53.7857	14.9757	4.81034	6.43071	58.5961	17.6134	41.3916	14.2729	14.4581	9.72318	55.8498	19.1427	55.9427	14.5311	5.58231	7.599	61.525	18.5781	43.6574	14.3225	14.8315	10.1015	58.4889	19.4829
232	no_info	903	1290	50.7486	17.9874	5.28793	8.86904	56.0365	22.5693	40.0941	16.8873	14.6489	11.2854	54.7431	22.984	54.3938	16.1055	5.7155	8.35967	60.1093	20.5903	43.9279	15.5464	15.2744	11.4228	59.2023	21.9491
234	no_info	378	2716	57.8201	12.9854	8.2672	8.92379	66.0873	18.4397	46.2063	13.5984	19.1931	10.6812	65.3995	19.4125	57.7312	13.4525	7.95103	9.73994	65.6823	19.6116	46.1594	14.353	18.0269	11.6131	64.1863	21.1036
236	no_info	666	1998	51.7027	16.952	4.28378	7.59237	55.9865	20.5263	41.1622	16.1812	15.7988	13.4707	56.961	23.9388	54.6216	15.3039	5.31231	8.1029	59.9339	19.7052	44.0125	15.2667	14.531	10.3307	58.5435	21.0147
238	no_info	1225	1300	56.2792	14.5208	5.50857	8.27135	61.7878	18.7997	44.8327	14.3318	15.6449	11.2396	60.4776	20.3257	58.9746	13.9503	7.35385	9.84707	66.3285	20.1549	48.0723	14.3862	16.6769	11.4499	64.7492	21.5575
240	no_info	630	1440	50.3889	15.6592	6.32698	8.30391	56.7159	20.821	40.9556	15.2023	13.3317	10.3708	54.2873	21.6318	53.4708	15.569	5.26111	6.29072	58.7319	18.7652	42.6979	15.1227	13.4951	9.18076	56.1931	19.3635
242	no_info	435	1739	58.8667	12.2565	5.91264	7.39889	64.7793	16.5616	46.0782	13.5483	16.4207	10.8458	62.4989	18.6204	59.3882	13.2418	6.11501	7.56997	65.5032	17.5673	46.9879	14.0224	16.3519	10.6682	63.3399	19.6703
244	no_info	91	419	60.8242	18.2584	9.16484	14.7756	69.989	28.4021	43.6044	17.9962	23.5275	16.5223	67.1319	31.2236	61.0955	17.5397	9.83532	13.8144	70.9308	27.5218	46.9403	17.9734	23.6372	16.5748	70.5776	30.477
246	no_info	3240	4455	55.6102	15.2562	6.39228	9.08871	62.0025	20.4429	43.4136	15.2621	15.8929	10.973	59.3065	22.0047	55.6947	14.3995	6.29742	8.07137	61.9921	19.1505	44.4642	14.4996	15.024	9.69789	59.4882	19.849
248	no_info	3239785	117798216	53.4668	14.0288	5.95116	6.686	59.418	17.4417	41.3463	14.3388	15.9105	9.32975	57.2569	19.081	55.4451	13.5925	6.28925	6.24652	61.7344	16.6609	43.4569	14.1552	16.6958	9.00164	60.1527	18.3098
250	no_info	14028	27381	52.7422	15.0932	5.56416	8.04052	58.3063	19.4518	40.5369	15.051	15.1204	10.7596	55.6573	21.0474	54.748	14.7295	6.18162	8.06004	60.9297	19.2257	42.7523	14.9765	15.6574	9.88277	58.4097	20.3651
252	no_info	10731	17928	61.0235	13.4016	11.4014	16.1248	72.4248	25.6843	48.3758	15.3212	25.9358	18.4449	74.3116	29.0757	57.4536	12.3017	8.07792	11.135	65.5315	19.5329	44.3363	13.7612	21.997	15.6736	66.3333	24.3679
254	no_info	595	70	61.237	15.8896	15.3277	23.0117	76.5647	34.9762	48.9143	18.8702	28.2555	23.4388	77.1697	38.5392	52.2286	13.1228	5.11429	4.46741	57.3429	15.3026	35.1714	12.7847	17.2286	9.25042	52.4	19.8059
256	no_info	854778	20112170	53.9404	13.0494	5.82715	6.39582	59.7676	16.4663	41.0012	13.6071	15.3365	8.53737	56.3377	17.9171	55.4683	13.1537	6.09305	5.8187	61.5613	16.0133	43.2772	13.7781	16.015	8.34784	59.2923	17.4653
258	no_info	5995	8137	53.0766	15.0507	6.56864	8.26315	59.6452	20.0069	40.7753	15.3522	15.8899	10.0397	56.6652	21.6692	55.4312	14.0198	6.55463	7.21901	61.9859	17.9867	44.0327	14.2258	15.2271	9.0563	59.2598	19.1087
260	no_info	2775	4650	58.511	14.1094	6.89153	10.0876	65.4025	19.9365	45.6901	14.9852	16.6241	12.3743	62.3142	21.7377	58.9398	13.7328	6.57935	8.45564	65.5191	18.3496	46.0748	14.4619	17.0596	11.7866	63.1344	20.5815
262	no_info	136	1241	54.5588	14.304	6.55882	7.997	61.1176	19.6857	44.3529	14.9906	15.5294	8.83674	59.8824	19.8562	54.0218	14.5569	5.58904	5.54384	59.6108	17.3073	42.6398	14.506	14.776	7.73939	57.4158	17.8841
264	no_info	28680	106065	54.727	13.9895	7.00474	6.40854	61.7318	17.254	44.0351	14.2639	16.1316	8.66465	60.1667	18.3525	55.1221	13.8444	6.7665	6.37474	61.8886	17.2386	43.8132	14.1374	15.9844	8.44193	59.7975	18.3091
266	no_info	2016	8064	57.9911	14.4712	6.97024	6.84976	64.9613	18.1273	46.0957	14.599	17.2406	8.66361	63.3363	18.914	56.3089	14.8606	6.0129	6.40438	62.3218	18.0833	43.7752	14.7867	16.6791	8.93467	60.4542	18.9366
268	no_info	300	3325	62.67	14.4292	12.05	14.4153	74.72	25.3604	51.4867	17.0669	20.6233	14.4669	72.11	27.7127	58.8899	14.7993	9.45323	12.0218	68.3432	23.6397	47.5741	16.0506	18.412	12.1784	65.9862	25.1095
270	no_info	24310	121765	56.0243	13.6897	6.69457	8.7491	62.7188	18.8352	44.3107	14.2175	17.2878	11.4172	61.5985	20.6255	55.9877	13.469	6.33399	6.82897	62.3217	17.0613	44.1158	13.954	16.5812	9.70779	60.697	18.6607
272	no_info	2211	15005	57.7372	14.9805	7.20217	8.68807	64.9394	20.0555	45.8548	15.049	17.2795	10.4086	63.1343	21.3251	57.9617	13.894	6.95968	7.21427	64.9214	17.8781	46.0884	14.1879	16.6254	9.54308	62.7138	19.1643
274	no_info	3570	24810	55.5084	13.452	5.45042	7.16713	60.9588	17.5081	42.702	14.421	15.207	9.87541	57.909	19.2711	55.2761	13.813	5.79448	6.3141	61.0705	17.2198	43.0728	14.306	15.5366	8.85252	58.6094	18.584
276	no_info	3240	30618	57.8611	14.9527	7.30772	8.31898	65.1688	19.433	45.5515	15.1143	18.2056	10.8704	63.7571	21.2749	55.7195	14.522	6.54337	6.37707	62.2629	17.8093	43.8724	14.4802	16.5499	8.74582	60.4222	18.7748
278	no_info	1176	6076	57.6003	13.2736	8.39966	6.1506	66	16.5188	45.9464	13.5339	19.0519	7.76264	64.9983	17.7392	56.0853	13.716	7.40685	6.28807	63.4921	17.0343	44.7061	13.8159	17.2801	8.0997	61.9862	18.0058
280	no_info	6670	16240	55.0439	12.149	7.32909	7.12949	62.373	16.4954	42.0901	13.6952	16.8523	8.18356	58.9424	18.9363	55.1802	12.841	7.12863	6.03821	62.3089	16.215	42.7036	13.4479	17.0531	7.64703	59.7567	17.7851
282	no_info	2346	3174	54.9194	17.1363	6.85891	10.6897	61.7783	23.4574	42.9689	16.5808	16.6023	11.9968	59.5712	24.3943	52.9401	16.8145	6.43951	8.1963	59.3796	21.3561	42.6339	16.2791	15.1235	10.1296	57.7574	22.038
284	no_info	861	2855	51.0941	18.9166	5.45528	9.13386	56.5494	23.9219	39.6202	17.2211	16.6585	13.9601	56.2787	25.6398	54.4694	16.3573	5.63573	7.73957	60.1051	20.2954	43.2039	15.3738	15.1961	9.94276	58.4	20.9784
286	no_info	946	923	52.4493	13.9702	6.7463	7.26032	59.1956	18.0989	41.6385	14.0726	16.0666	8.6805	57.7051	19.0097	53.9675	13.9533	7.08234	6.51677	61.0498	17.3779	42.8234	13.9839	16.3272	8.547	59.1506	18.7236
288	no_info	1653	5275	55.4604	14.1384	6.59347	7.67739	62.0538	18.054	41.8869	14.119	17.5142	9.86105	59.4011	19.025	53.8347	14.239	6.2637	6.96473	60.0984	17.9503	41.4044	14.5898	16.0493	8.63411	57.4536	18.7835
290	no_info	190	1659	56.4947	17.0538	7.7	9.91922	64.1947	23.6095	46.2789	17.0623	15.2053	11.2882	61.4842	24.2364	57.7348	15.8756	7.3484	9.48017	65.0832	21.9131	47.2984	16.1236	16.1441	11.0619	63.4424	23.0617
292	no_info	11026	71817	55.3594	13.276	7.05124	7.58651	62.4107	17.6905	43.8633	13.9525	15.9416	9.04364	59.8049	18.9297	56.5467	12.8391	7.3857	5.97803	63.9324	16.1793	44.7427	13.7543	16.942	7.67855	61.6847	17.5738
294	no_info	66	768	59.9848	15.2512	9.37879	8.69441	69.3636	20.6998	50.5	14.7536	20.6212	10.1992	71.1212	20.7316	56.224	14.9692	6.3125	6.07483	62.5365	17.89	45.4232	14.7675	15.4492	9.42645	60.8724	18.7618
296	no_info	28203	127082	55.6368	13.6358	7.00181	6.33502	62.6386	17.1547	44.1005	14.212	16.3622	8.23897	60.4626	18.4655	55.2896	13.9391	6.7837	6.24863	62.0733	17.3328	43.7244	14.2042	16.1753	8.31442	59.8998	18.4215
298	no_info	4560	33302	54.4107	14.1267	5.73904	5.71556	60.1498	16.8539	41.6011	13.8917	16.727	7.92522	58.3281	17.8148	54.4529	14.1211	6.09348	5.92387	60.5464	17.1841	42.1352	14.0646	16.3066	8.10638	58.4417	18.1419
300	no_info	78	364	57.8846	16.9015	7.21795	10.3355	65.1026	23.3236	47.8077	17.5196	14.7949	12.6042	62.6026	24.9708	56.2747	15.12	4.85165	7.06795	61.1264	18.0197	44.2995	15.6928	13.0879	8.78127	57.3874	18.7338
302	no_info	91	461	49.3626	14.811	4.96703	5.43333	54.3297	17.8232	36.8791	14.7858	13.4615	6.24199	50.3407	16.9393	54.0542	16.082	5.95445	7.13321	60.0087	20.1589	43.5813	16.7927	15.0369	8.77278	58.6182	20.8512
304	no_info	703	1330	54.175	15.9171	5.48222	7.73562	59.6572	19.4248	42.872	15.2425	14.909	10.9813	57.7809	20.8747	56.6752	15.0929	5.98195	9.53902	62.6571	20.4125	45.4789	15.3879	15.218	12.2111	60.697	21.9835
306	no_info	1326	3275	54.1719	17.4769	7.01282	10.8956	61.1848	24.2183	42.7549	17.1046	16.4359	12.5154	59.1908	25.5975	56.116	15.7935	6.16672	8.51817	62.2827	20.576	44.6892	15.3526	15.462	10.5272	60.1511	21.6251
308	no_info	1275	4640	53.4965	16.7408	5.97882	8.57255	59.4753	21.6043	41.0267	15.8054	15.2902	9.80255	56.3169	21.8039	57.0845	15.5044	7.66056	9.21348	64.745	20.7994	44.2748	15.7097	17.1554	9.97177	61.4302	22.4871
310	no_info	91	1218	57.8242	9.65124	5.82418	5.97884	63.6484	12.2505	43.4066	11.3529	17.1319	9.26428	60.5385	14.2948	57.8604	11.8418	7.52545	9.67567	65.3859	17.7957	44.8186	13.4472	17.7709	11.0176	62.5895	20.1256
312	no_info	561	1359	54.0232	14.5589	4.89661	6.29909	58.9198	17.2442	41.4367	13.9722	15.4706	10.028	56.9073	19.0989	55.5762	14.2248	5.64606	6.86364	61.2222	17.9303	43.8837	14.5735	14.7542	9.2351	58.638	19.898
314	no_info	136	1411	55.5	14.0307	5.72059	9.07719	61.2206	19.2137	43.2279	13.9411	14.4853	11.2494	57.7132	20.0724	55.6187	14.3601	5.40397	7.12591	61.0227	17.8164	43.0092	14.281	15.2941	9.47153	58.3033	18.9802
316	no_info	1035	6348	55.6077	14.5311	6.42029	7.28862	62.028	18.4322	45.1159	14.9263	15.5923	9.7127	60.7082	20.0864	55.8207	14.6319	6.85145	6.8969	62.6722	18.377	45.204	14.8405	16.1942	9.3836	61.3982	20.0739
318	no_info	1431	3888	50.515	17.1416	6.64151	10.2811	57.1565	23.6236	40.0321	16.4964	14.2795	11.3531	54.3117	24.0093	51.0864	16.6682	6.28266	8.16054	57.3691	21.0699	40.7397	15.9737	15.1322	10.4852	55.8719	22.4651
320	no_info	903	989	56.0288	15.2314	7.12403	10.5806	63.1528	21.767	43.8682	15.2168	16.5504	12.1822	60.4186	23.1589	55.9858	13.6831	5.94237	7.28384	61.9282	17.5348	45.8766	14.139	14.5288	9.76508	60.4055	18.9189
322	no_info	946	748	56.6734	13.1957	6.83615	7.00805	63.5095	17.1084	43.4683	13.4753	15.5338	8.51835	59.0021	18.7641	51.3917	12.7517	5.94519	5.38762	57.3369	15.8486	38.6511	13.1716	14.4639	6.80539	53.115	17.4512
324	no_info	351	351	51.1795	13.8085	8.40741	12.0793	59.5869	23.3307	39.6581	15.2648	15.5527	12.0857	55.2108	25.0881	56.2251	12.4656	9.80912	12.4767	66.0342	22.4638	43.0285	15.2129	17.5356	11.9417	60.5641	24.9239
326	no_info	276	120	52.1051	12.5324	4.90217	5.6312	57.0072	15.8809	39.1304	13.4466	12.8659	8.59768	51.9964	17.1128	48.6833	12.999	5.775	8.72788	54.4583	19.3377	36.8	13.7209	13.6333	8.66164	50.4333	20.2018
328	no_info	2919736	19373637	55.0546	13.222	6.20985	6.35759	61.2644	16.5864	43.5378	13.8967	15.8221	8.82223	59.3599	18.1423	56.5406	13.1194	6.65973	6.31209	63.2003	16.423	44.9035	13.8678	16.8995	8.7399	61.803	17.9425
330	no_info	6586635	125549975	53.9475	12.9008	6.304	6.15454	60.2515	16.1637	42.1307	13.5297	15.757	8.23318	57.8878	17.6593	55.424	12.6773	6.6979	5.88671	62.1219	15.7741	43.3424	13.4671	16.7182	7.95507	60.0606	17.2876
332	no_info	595	2797	57.1429	15.4656	7.03529	9.58695	64.1782	21.0545	47.3664	15.3052	15.7345	11.2851	63.1008	21.4349	56.7873	15.1589	6.56024	8.40309	63.3475	19.9559	45.8624	15.2049	15.4877	10.5374	61.35	21.1472
334	no_info	780	2240	52.6538	14.0243	5.44231	8.06969	58.0962	18.6766	40.9974	14.1721	15.2564	11.1908	56.2538	20.1757	52.4281	14.0207	5.97455	8.44057	58.4027	19.2699	40.4799	14.2893	15.229	10.4697	55.7089	20.1671
336	no_info	2485	3195	49.0974	17.0502	5.72757	8.19485	54.8249	21.6792	38.367	16.0297	14.2942	10.3719	52.6612	22.2874	49.7674	16.0666	5.83412	7.53842	55.6016	20.2629	39.046	15.5922	14.3371	9.64949	53.3831	21.527
338	no_info	946	2200	52.315	18.1259	5.50529	9.32826	57.8203	22.9327	41.074	17.2997	14.5772	11.9961	55.6512	24.2565	52.235	17.4684	6.59364	10.1464	58.8286	23.5194	41.7295	16.8579	15.2668	11.6451	56.9964	24.4856
340	no_info	561	1326	51.2014	17.0822	6.85205	9.2654	58.0535	22.7009	40.2282	15.9287	15.8289	10.3535	56.057	23.0289	53.2934	16.082	6.4736	8.47472	59.767	20.9925	42.7813	15.6139	15.4238	10.7329	58.2051	22.232
342	no_info	3160	38559	54.6139	15.9921	6.43797	7.71529	61.0519	20.6048	44.8601	15.9242	15.9342	9.97341	60.7943	21.8286	55.8145	14.8278	6.72173	7.49322	62.5362	19.2917	45.2383	15.1569	16.3376	9.55731	61.5759	20.6674
344	no_info	780	1559	56.3974	12.5809	5.86154	7.84158	62.259	17.2512	44.6962	13.5544	16.8987	12.223	61.5949	20.4842	56.66	12.762	6.1347	6.73864	62.7947	16.6674	45.0693	13.3672	16.5266	9.3825	61.5959	18.1036
346	confirmatory	190	59600	71.2053	9.5405	44.3737	21.6905	115.579	29.3557	67.0895	12.0237	58.2895	15.063	125.379	25.6398	60.113	8.92025	18.3568	16.5666	78.4698	23.528	50.6706	12.7949	29.6744	16.2962	80.3449	27.0291
348	confirmatory	861	199584	62.6202	14.2109	21.7003	21.4949	84.3206	33.2418	53.4936	17.7304	30.5679	20.8047	84.0616	36.3139	57.7228	10.1785	10.2289	8.03611	67.9517	15.6657	45.8974	11.9004	20.0663	9.204	65.9638	17.9065
351	other	780	3160	62.0615	9.93477	15.7615	17.8279	77.8231	25.8615	50.2474	14.7409	25.6013	16.3233	75.8487	28.903	60.0551	9.42793	11.7547	11.7368	71.8098	18.8052	47.1981	13.2046	22.2443	10.9493	69.4424	21.5508
357	confirmatory	590241	9431996	57.091	9.26113	10.3476	10.1094	67.4386	16.8084	44.7499	11.9456	20.3952	10.4267	65.1452	19.5574	56.1676	9.60484	8.75	7.26423	64.9176	14.164	43.4043	11.4579	18.96	7.83536	62.3643	16.1775
360	confirmatory	2840536	108765231	54.9135	8.82443	7.92698	5.52906	62.8405	12.1	40.9998	11.0764	18.5074	5.75008	59.5072	14.2416	54.9877	8.89706	7.81334	5.32919	62.8011	11.9244	40.9159	10.9818	18.7632	5.60328	59.6792	13.8675
361	confirmatory	998991	70480830	60.5774	10.665	10.172	6.7484	70.7494	15.1489	47.9421	13.4828	20.896	6.86507	68.8382	17.4136	57.5273	9.4938	8.71373	5.70511	66.241	12.8776	43.9737	11.8287	19.7688	6.01967	63.7425	14.9088
362	screening	1770	246300	57.7633	8.9218	8.41921	10.8693	66.1825	17.8106	41.3153	12.2789	19.261	10.3709	60.5763	20.5214	55.7886	7.74253	7.2451	6.62975	63.0337	12.2243	39.861	10.5679	18.1176	6.58766	57.9786	14.9212
363	other	253116	15664	56.666	10.1148	14.2437	14.9974	70.9097	22.9977	43.4944	14.091	21.8209	13.9143	65.3153	25.9661	45.2628	7.09187	5.25051	7.75118	50.5133	13.348	31.8403	9.22443	14.2013	7.73713	46.0416	15.2411
364	confirmatory	1035	148349	58.6251	9.93726	10.43	11.9612	69.0551	19.5752	44.6928	13.13	20.7353	11.2509	65.428	21.6133	57.8697	9.01629	8.10748	5.84605	65.9771	12.5176	43.5567	11.242	18.9301	6.33194	62.4869	14.5044
365	screening	4371	9024	56.5962	10.4202	9.22123	9.40431	65.8174	17.2473	43.5408	12.9892	18.456	9.27505	61.9968	19.5754	56.28	11.0449	8.41456	8.06235	64.6946	16.2155	43.1637	12.8556	17.5831	8.0962	60.7468	18.0215
366	screening	11325	5889	56.2902	11.1802	8.81174	8.7344	65.1019	17.1557	43.3826	13.207	17.622	8.74857	61.0046	19.1428	57.1379	11.5676	8.28613	7.92934	65.424	16.6046	43.803	13.2676	18.0571	8.12775	61.8601	18.4628
367	screening	9870	6909	57.0633	11.6006	8.84509	8.78408	65.9084	17.5528	43.9926	13.623	17.8116	8.87314	61.8042	19.6718	56.3161	11.0106	8.27196	7.73396	64.5881	15.8919	43.1209	12.7423	17.683	7.8452	60.8039	17.6086
368	screening	3486	5454456	58.434	10.2892	9.81928	7.56652	68.2533	15.1597	45.0057	12.7213	20.5089	7.30121	65.5146	17.1568	56.6959	9.56266	8.41364	5.49642	65.1096	12.6908	42.7779	11.5066	19.5179	5.71982	62.2958	14.3686
369	other	561	476	53.1979	15.2853	18.1355	20.5217	71.3333	34.8538	46.3975	18.6924	28.4973	18.1063	74.8948	35.6003	55.4412	15.5352	19.7437	22.2841	75.1849	37.1772	47.8067	19.0449	31.3571	19.4356	79.1639	37.5505
370	screening	0	0	0	0	0	0	0	0	0	0	0	0	0	0	0	0	0	0	0	0	0	0	0	0	0	0
371	screening	36046	807538	57.1218	8.54183	8.56986	6.78026	65.6917	13.0358	43.1665	11.0437	18.4442	6.85516	61.6107	15.017	56.8522	8.90655	8.00713	5.58685	64.8593	12.1775	42.9823	11.055	18.3332	5.98076	61.3155	14.0826
372	screening	291466	75306716	56.2032	10.1838	8.61005	6.85364	64.8133	14.4708	42.5861	12.3668	18.9283	7.02891	61.5144	16.5218	56.2817	9.70623	8.26189	5.95149	64.5436	13.1128	42.398	11.9418	18.9092	6.29202	61.3072	15.2517
373	screening	1891	3692720	60.6557	9.24439	10.9836	10.255	71.6393	17.2908	46.973	12.4629	21.505	10.532	68.4781	20.3238	56.5538	8.30381	8.36147	5.25552	64.9153	11.461	42.8477	10.8017	18.9659	5.59318	61.8136	13.7516
374	screening	23005	13936085	52.8509	8.31499	7.85247	5.21048	60.7034	11.2875	39.2291	10.3351	17.363	5.15662	56.5921	13.0809	53.8195	8.68248	7.72946	4.99577	61.5489	11.4391	39.9661	10.6174	18.1108	5.14351	58.0768	13.2061
375	confirmatory	1	19892	70	0	17	0	87	0	62	0	80	0	142	0	52.62	8.63151	7.89227	5.34584	60.5123	11.84	38.1983	10.2354	19.9448	6.52701	58.143	13.7306
376	other	24090	329560	59.0053	9.7511	8.7374	6.17566	67.7427	13.4198	46.0239	11.7591	17.8531	6.86063	63.877	15.2302	57.711	10.7419	7.41207	5.4732	65.1231	13.7255	44.7257	11.9078	16.8392	6.68898	61.5649	14.7394
377	other	117855	105461	56.0092	11.2572	7.34611	6.33198	63.3553	14.9753	42.9763	12.676	17.2794	7.33511	60.2558	16.9248	56.6891	11.5307	7.34789	6.14108	64.037	15.0979	43.6887	12.7908	17.515	7.24408	61.2038	16.8827
378	screening	1	0	94	0	50	0	144	0	93	0	52	0	145	0	0	0	0	0	0	0	0	0	0	0	0	0
381	screening	66	0	67.4091	15.4452	21.8485	20.9191	89.2576	34.4255	59.7727	19.9783	30.6212	18.5172	90.3939	36.7883	0	0	0	0	0	0	0	0	0	0	0	0
382	other	6670	0	65.1886	12.1333	15.91	16.5465	81.0987	26.355	53.588	16.6561	25.1832	15.741	78.7712	29.8703	0	0	0	0	0	0	0	0	0	0	0	0
383	other	1275	0	62.331	11.9953	13.5106	14.9514	75.8416	24.5462	49.6125	16.1248	22.2918	13.9493	71.9043	27.584	0	0	0	0	0	0	0	0	0	0	0	0
384	screening	325	0	64.6185	10.5679	13.4092	13.6317	78.0277	21.8079	51.16	15.0357	21.2031	12.701	72.3631	24.7345	0	0	0	0	0	0	0	0	0	0	0	0
385	screening	136	0	63.2206	11.761	17.1103	20.5411	80.3309	30.6263	49.6029	17.1323	27.6103	18.8209	77.2132	33.343	0	0	0	0	0	0	0	0	0	0	0	0
386	screening	6	0	52.6667	4.54606	3.83333	2.85774	56.5	6.65582	41.8333	8.4004	14.5	3.61939	56.3333	9.0701	0	0	0	0	0	0	0	0	0	0	0	0
387	screening	1	0	94	0	50	0	144	0	93	0	52	0	145	0	0	0	0	0	0	0	0	0	0	0	0	0
388	screening	120	0	58.5833	13.071	11.8083	14.7508	70.3917	25.2907	47.3167	16.6284	21.2583	15.3533	68.575	28.9522	0	0	0	0	0	0	0	0	0	0	0	0
389	screening	276	0	59.808	10.939	12.4819	11.9759	72.2899	20.838	47.6087	15.3821	21.529	11.369	69.1377	24.8762	0	0	0	0	0	0	0	0	0	0	0	0
390	screening	210	0	62.4	10.0702	13.481	12.8975	75.881	20.9864	50.8667	14.3784	22.7667	11.8765	73.6333	24.009	0	0	0	0	0	0	0	0	0	0	0	0
391	screening	276	0	62.7681	10.2459	13.1268	12.4956	75.8949	20.5932	50.7826	14.2899	22.1703	11.08	72.9529	23.2138	0	0	0	0	0	0	0	0	0	0	0	0
392	screening	45	0	49.2222	15.3547	10.5333	14.4907	59.7556	28.0253	41.0667	17.9841	17.7333	14.117	58.8	30.2885	0	0	0	0	0	0	0	0	0	0	0	0
393	no_info	5253	0	65.5692	12.6218	16.6895	16.8109	82.2587	27.0361	54.7948	16.8792	26.34	16.1965	81.1348	30.8332	0	0	0	0	0	0	0	0	0	0	0	0
394	screening	3	0	85	3.60555	18.6667	19.5021	103.667	22.8546	64.3333	18.7705	36	12.2882	100.333	30.9246	0	0	0	0	0	0	0	0	0	0	0	0
395	screening	1326	0	63.227	12.36	13.1561	12.4702	76.3831	21.8694	51.5513	15.7558	22.4291	12.1757	73.9804	24.8709	0	0	0	0	0	0	0	0	0	0	0	0
396	screening	3	0	49.6667	9.2376	3	0	52.6667	9.2376	38.3333	9.29157	15	2	53.3333	7.76745	0	0	0	0	0	0	0	0	0	0	0	0
397	screening	465	0	64.3828	10.6878	9.5871	6.37829	73.9699	14.6925	52.0731	13.8985	18.4903	6.76932	70.5634	17.7001	0	0	0	0	0	0	0	0	0	0	0	0
398	no_info	6	0	38.3333	20.8391	8	16.7332	46.3333	36.9955	32.6667	22.4648	13.6667	14.2922	46.3333	36.6479	0	0	0	0	0	0	0	0	0	0	0	0
399	screening	0	0	0	0	0	0	0	0	0	0	0	0	0	0	0	0	0	0	0	0	0	0	0	0	0	0
400	no_info	378	0	63.2672	13.9166	13.1508	16.2817	76.418	26.8185	53.082	15.757	23.918	16.9867	77	29.7267	0	0	0	0	0	0	0	0	0	0	0	0
401	no_info	780	0	63.5167	12.8615	14.5744	15.6042	78.091	24.9748	53.5833	15.3422	24.4987	16.1851	78.0821	27.7234	0	0	0	0	0	0	0	0	0	0	0	0
402	no_info	91	0	69.7802	14.5111	24.1868	25.9713	93.967	37.4615	62.3846	16.1092	34.978	26.1823	97.3626	39.9153	0	0	0	0	0	0	0	0	0	0	0	0
403	screening	45	0	56.1333	16.3729	9.46667	8.9737	65.6	22.4382	46.9333	15.9294	18.5111	9.45954	65.4444	22.6621	0	0	0	0	0	0	0	0	0	0	0	0
404	screening	378	0	58.5556	13.8877	11.1905	12.7344	69.746	23.459	47.6561	15.9928	21.3148	13.5853	68.9709	26.0192	0	0	0	0	0	0	0	0	0	0	0	0
405	screening	325	0	60.6185	15.0811	13.0523	14.7561	73.6708	26.5395	50.3385	16.3542	23.4523	16.2942	73.7908	29.3085	0	0	0	0	0	0	0	0	0	0	0	0
406	screening	45	0	63.6444	17.8277	11.0889	13.9883	74.7333	28.4848	52.8889	19.5113	21.3556	13.3436	74.2444	30.3743	0	0	0	0	0	0	0	0	0	0	0	0
410	confirmatory	10734661	15445821	57.3412	10.0009	9.87442	9.10512	67.2156	16.1733	44.7915	12.2703	20.484	9.70181	65.2754	18.6684	54.3874	10.6615	7.44579	5.95606	61.8332	13.923	41.6234	11.578	17.8059	6.85648	59.4293	15.1196
411	confirmatory	2509920	153216735	66.1836	11.2448	11.789	7.84509	77.9726	16.39	54.2507	14.4245	22.4118	8.32113	76.6626	19.3476	58.2577	9.9458	8.96951	5.87482	67.2272	13.3907	45.2531	12.1198	19.9395	6.32287	65.1927	15.3512
414	other	0	0	0	0	0	0	0	0	0	0	0	0	0	0	0	0	0	0	0	0	0	0	0	0	0	0
417	other	371091	13792	50.2848	9.37501	8.76179	12.2064	59.0466	20.4614	36.8398	13.4476	19.2773	12.088	56.117	23.999	46.5249	7.1086	5.56352	6.67626	52.0884	11.7581	31.998	9.15682	15.5187	7.21898	47.5167	14.0887
418	other	0	0	0	0	0	0	0	0	0	0	0	0	0	0	0	0	0	0	0	0	0	0	0	0	0	0
419	other	0	0	0	0	0	0	0	0	0	0	0	0	0	0	0	0	0	0	0	0	0	0	0	0	0	0
420	other	1	0	43	0	5	0	48	0	38	0	21	0	59	0	0	0	0	0	0	0	0	0	0	0	0	0
421	confirmatory	3403	97690	53.928	14.999	6.53688	8.17191	60.4649	19.9809	45.7176	15.4166	15.0229	11.2676	60.7405	22.0108	54.5003	17.7241	6.33647	8.40961	60.8368	22.7073	47.7156	17.5014	15.0224	12.4642	62.7381	24.5618
422	screening	47278	48237354	57.9234	9.59733	8.97039	7.37392	66.8938	14.5315	44.2992	12.2829	19.2033	7.43423	63.5025	16.8819	56.2194	8.94439	8.14105	5.25525	64.3605	11.9305	42.3769	11.1806	18.682	5.58776	61.0589	13.9777
423	other	36	0	58.6944	8.40007	5.66667	4.36218	64.3611	10.8342	46.25	10.3988	19.3056	7.40201	65.5556	12.8762	0	0	0	0	0	0	0	0	0	0	0	0
424	other	10	0	64.4	6.58618	7.2	3.70585	71.6	7.97496	50.4	9.86802	22.6	8.34266	73	13.0979	0	0	0	0	0	0	0	0	0	0	0	0
425	confirmatory	17955	21267242	59.6545	11.0057	9.40796	8.90168	69.0624	17.0725	46.0997	13.628	18.8832	8.9176	64.9828	19.6473	57.4901	9.67665	8.00689	5.31796	65.497	12.6482	43.4206	11.9421	18.278	5.64761	61.6986	14.7871
426	confirmatory	20100	213452	57.2431	16.2649	7.28423	9.06601	64.5273	21.9719	49.9261	16.7831	16.0732	12.4777	65.9994	24.1087	57.8825	17.9883	6.77256	9.10488	64.6551	23.4932	51.1682	18.0454	15.7377	13.4083	66.9059	25.5796
427	confirmatory	9316	154252	56.5833	14.5715	7.79895	8.96683	64.3822	20.3879	48.4931	15.2423	16.7365	11.7088	65.2296	22.519	55.2331	17.473	6.56756	8.39743	61.8006	22.5902	48.5329	17.2455	15.2477	12.3929	63.7805	24.4368
429	screening	23005	13587567	57.5521	10.2666	8.19717	6.19517	65.7492	14.0556	44.2156	12.1849	18.4546	6.99228	62.6701	15.9977	56.4783	9.59878	7.7207	5.11663	64.199	12.4393	42.7138	11.4829	18.2502	5.64986	60.964	14.0847
430	confirmatory	607753	67701034	56.3517	8.74003	8.29022	5.56451	64.6419	12.0537	42.336	11.1413	18.5779	5.68237	60.9139	14.1	55.8431	8.81394	7.97051	5.22402	63.8136	11.7489	41.7068	10.9603	18.7669	5.4794	60.4737	13.6576
431	confirmatory	547581	64320351	56.5019	8.72905	8.29441	5.52826	64.7963	12.0289	42.503	11.202	18.4764	5.70035	60.9793	14.183	55.8658	8.81315	7.94797	5.2039	63.8137	11.7393	41.7397	10.9776	18.6792	5.48535	60.419	13.6864
432	confirmatory	136	1091298	60.5368	9.7873	10.8676	12.4691	71.4044	20.0564	48.3971	12.8353	20.4632	11.8384	68.8603	22.0596	57.6148	9.20884	8.00429	5.14659	65.6191	11.9812	43.4109	11.3385	19.1203	5.62191	62.5312	14.0521
433	confirmatory	3741	102050	55.4638	15.9389	6.91473	7.73017	62.3785	20.7206	46.8329	16.026	15.9979	11.0463	62.8308	22.7674	55.6266	18.0669	6.49391	8.32181	62.1205	23.121	48.4297	17.7431	15.6064	12.3817	64.0361	24.9679
434	confirmatory	3160	94477	55.2047	14.6406	6.98861	8.77617	62.1934	20.1971	47.2323	15.4879	15.4598	11.9012	62.6921	22.6223	54.8548	17.436	6.4134	8.34344	61.2682	22.3852	48.0012	17.3193	15.1732	12.4763	63.1744	24.3299
435	confirmatory	7260	137818	56.7957	14.8821	7.13044	8.43432	63.9262	20.1818	48.5953	15.6036	16.1844	11.7942	64.7798	22.3449	56.4967	17.524	6.62886	8.65336	63.1255	22.7478	49.5737	17.5118	15.5404	12.7532	65.1141	24.598
436	screening	57291	23841186	54.4893	8.68609	8.00333	5.58162	62.4926	12.119	40.6514	10.8141	18.1803	5.77573	58.8317	14.0878	54.7844	8.94914	7.85343	5.25067	62.6378	11.9591	40.8281	10.8955	18.5566	5.53628	59.3847	13.7566
437	screening	136	0	60.1765	11.3984	9.19118	6.56874	69.3676	15.8352	47.6324	14.8777	16.6985	5.94832	64.3309	18.7751	0	0	0	0	0	0	0	0	0	0	0	0
438	screening	2628	885636	54.8265	8.67703	7.54642	4.96671	62.3729	11.285	40.1054	10.6734	18.6282	5.14916	58.7336	13.0949	55.3494	8.90314	7.73258	5.22144	63.082	11.7586	40.9643	10.94	18.8846	5.54473	59.8489	13.6486
439	confirmatory	78	728	62.9872	9.77473	11.8846	11.9065	74.8718	20.305	50.5256	13.1512	22.8846	11.3675	73.4103	22.3464	61.375	9.64491	10.489	10.4598	71.864	18.2819	46.9368	13.0601	21.0275	9.66306	67.9643	20.4295
440	screening	20706	4898039	56.1025	8.77938	9.42592	8.54487	65.5284	15.3592	42.2057	11.7288	19.8593	7.73334	62.065	17.2973	54.5564	8.33664	7.79131	5.05192	62.3477	11.2835	40.2707	10.4947	18.7387	5.1356	59.0094	13.1589
441	screening	3828	2123000	56.9342	8.77012	8.45298	6.38243	65.3871	12.8888	42.9958	11.0736	19.5055	6.20099	62.5013	14.5301	55.7138	8.64773	7.8835	5.16498	63.5973	11.5347	41.5023	10.7985	19.1714	5.45914	60.6738	13.4659
442	confirmatory	15	0	54.6	7.77174	7.86667	8.15796	62.4667	13.7366	36.4667	12.4031	17.6667	5.82687	54.1333	17.0414	0	0	0	0	0	0	0	0	0	0	0	0
443	confirmatory	15	0	54.6	7.77174	7.86667	8.15796	62.4667	13.7366	36.4667	12.4031	17.6667	5.82687	54.1333	17.0414	0	0	0	0	0	0	0	0	0	0	0	0
444	confirmatory	2731953	17390786	56.6346	8.91915	9.12497	7.36244	65.7596	13.7525	43.8913	11.0579	19.5893	7.72748	63.4807	15.8491	56.187	9.62952	8.39266	6.60126	64.5797	13.5916	43.3501	11.2858	18.7483	7.21046	62.0984	15.3793
445	confirmatory	301903878	2105800182	52.8669	8.18087	8.02257	5.20468	60.8895	11.1945	39.1468	10.2623	18.7028	5.2837	57.8496	13.106	53.0196	8.6775	7.83592	5.18223	60.8555	11.5862	39.2834	10.4599	18.7026	5.40351	57.986	13.2585
446	confirmatory	578350	9380870	57.0941	10.4942	10.382	11.4788	67.4761	19.1452	44.9143	12.8073	20.5661	11.8824	65.4804	21.7915	56.4087	9.86642	8.59035	7.31667	64.9991	14.3695	43.6119	11.6144	18.8729	7.96246	62.4848	16.3362
447	confirmatory	2267169453	0	55.6963	9.20681	7.84837	5.44723	63.5447	12.2681	41.5723	11.1205	19.1367	5.88352	60.709	14.0669	0	0	0	0	0	0	0	0	0	0	0	0
448	confirmatory	69006	23341104	55.8492	9.52606	7.53106	5.41751	63.3802	12.5658	41.3384	11.262	18.5933	5.76944	59.9317	14.1303	55.6487	9.322	7.65517	5.31694	63.3039	12.2828	41.3377	11.1375	18.8181	5.71464	60.1558	13.9425
449	screening	49141	17343476	58.9048	10.4434	9.37838	7.29791	68.2832	15.0754	45.8564	12.6581	20.1896	7.35506	66.0459	17.0327	56.5018	9.44295	8.25581	5.47652	64.7576	12.5338	42.9496	11.3983	19.2663	5.84394	62.216	14.3063
450	confirmatory	33153	2373362	58.1062	10.4089	10.0641	9.98931	68.1703	18.2561	45.761	12.8138	19.7561	9.54843	65.5171	20.168	56.4751	9.4693	7.77324	6.02917	64.2483	13.06	43.4383	11.0742	17.9071	6.81703	61.3454	14.8907
451	confirmatory	8646	954519	55.6942	11.3674	8.03169	8.34837	63.7259	17.2846	42.8936	12.7384	18.0143	8.79877	60.9079	18.9058	55.344	10.3847	7.37078	6.31573	62.7148	14.0556	42.5501	11.45	17.5021	7.25946	60.0522	15.5068
452	confirmatory	3	9	64.6667	10.2632	16	14.1067	80.6667	18.8237	55	10.3923	24.6667	6.4291	79.6667	15.2753	53	5.24404	7.22222	5.09357	60.2222	7.85458	30.2222	7.80669	16.3333	4.21307	46.5556	10.5013
453	screening	2775	4732275	58.2162	9.26775	9.34414	11.5978	67.5604	18.6702	43.1921	13.1104	20.7658	10.8775	63.9578	20.9997	56.6627	8.56301	7.85904	5.277	64.5217	11.5185	41.9328	10.9567	19.2016	5.52119	61.1344	13.5658
454	screening	325	257270	56.1938	7.22325	8.08615	5.19959	64.28	9.94732	41.2308	10.0998	18.6185	5.17075	59.8492	12.4337	55.6088	8.22505	7.90647	5.03726	63.5152	10.9954	41.0179	10.5823	18.5726	5.3027	59.5906	13.148
455	screening	171	188138	60.614	9.63771	10.0117	6.6483	70.6257	13.7973	47.3333	13.2745	21.345	6.93102	68.6784	17.0824	57.5881	9.61534	8.6179	5.68452	66.206	12.9542	43.8722	11.9874	20.1615	6.1376	64.0337	15.1076
456	screening	351	267138	54.5726	8.28077	8.62108	5.7616	63.1937	11.7897	41.0684	10.6801	18.1795	5.60298	59.2479	14.0209	55.2417	8.98424	8.01021	5.24719	63.2519	11.9145	41.6308	10.8855	18.6283	5.52805	60.2591	13.7314
457	screening	190	198020	61.9211	8.14739	8.42632	5.14574	70.3474	10.8626	46.7105	10.0552	21.1053	6.43317	67.8158	12.8698	58.4156	9.19874	8.33093	5.58001	66.7466	12.3595	43.928	11.5193	20.1846	6.11609	64.1126	14.3853
458	confirmatory	0	0	0	0	0	0	0	0	0	0	0	0	0	0	0	0	0	0	0	0	0	0	0	0	0	0
459	screening	0	0	0	0	0	0	0	0	0	0	0	0	0	0	0	0	0	0	0	0	0	0	0	0	0	0
460	screening	4950	5754600	53.4539	9.44225	7.44586	6.09358	60.8998	13.154	39.8614	11.3205	18.1408	6.37066	58.0022	15.027	54.5354	9.22545	7.55163	5.24752	62.087	12.1891	40.5949	11.0173	18.5022	5.59584	59.097	13.881
461	screening	27028	1595817	55.4657	9.02723	8.32178	5.62936	63.7875	12.4589	41.8802	11.1948	18.4174	5.89433	60.2976	14.3054	55.3575	8.92324	7.94447	5.30682	63.302	11.9749	41.4297	11.0171	18.6045	5.65323	60.0341	13.8342
462	confirmatory	15	432	58.2667	6.40833	8.73333	3.9545	67	8.34095	46.9333	7.52583	16.8	3.58967	63.7333	9.8812	56.9931	8.41788	7.72222	5.2401	64.7153	11.5822	42.0162	11.0099	18.4745	5.75278	60.4907	14.0884
463	screening	247456	39184640	57.552	9.10904	8.87178	6.44637	66.4238	13.1385	43.2986	11.5225	19.9618	6.54459	63.2603	15.2745	56.6009	8.97398	8.26723	5.52917	64.8682	12.1431	42.3224	11.1404	19.5447	5.82653	61.867	14.1157
464	confirmatory	54285	123420	58.6123	8.77392	9.15728	7.2864	67.7695	13.6852	43.7247	11.5728	20.3862	6.99913	64.111	15.7806	57.4876	9.05377	8.75504	6.08556	66.2426	12.7651	43.1774	11.4673	19.834	6.16559	63.0114	14.8713
465	screening	8001	7791323	60.378	10.0068	9.65504	7.20522	70.033	14.7016	47.0387	12.7454	20.1291	7.36074	67.1679	17.0817	57.4988	9.33714	8.48388	5.54597	65.9826	12.5423	43.6627	11.5891	19.4193	5.85979	63.0821	14.502
466	confirmatory	34980	63335	58.9286	10.6135	9.51695	7.65153	68.4455	15.5949	45.9263	12.8893	20.2817	7.58236	66.208	17.4915	58.0374	10.0096	8.93659	6.2417	66.974	13.7329	44.8209	12.1885	19.8032	6.53544	64.6241	15.669
467	confirmatory	2016	28160	57.187	9.33316	8.67956	7.66271	65.8666	14.3863	43.0427	11.7987	19.3363	7.87873	62.379	16.3673	56.8487	9.6174	8.40273	5.79108	65.2514	12.8814	43.3633	11.6196	19.1186	5.93674	62.4819	14.4803
468	confirmatory	38781	62775	58.7175	10.5095	9.3849	7.39489	68.1024	15.2628	45.6347	12.7334	20.1809	7.36771	65.8156	17.1083	58.0512	10.0358	8.94824	6.3116	66.9995	13.8137	44.8286	12.2105	19.8124	6.58002	64.6411	15.7326
483	screening	3916	873802	54.5503	9.54804	7.50306	5.94296	62.0534	12.8478	41.129	11.0595	18.9548	6.97723	60.0838	14.7901	55.116	9.26117	7.61617	5.43363	62.7322	12.2607	41.2103	11.0881	18.992	6.22873	60.2023	14.2189
484	confirmatory	91	2548	58.2857	7.82345	9.41758	6.63336	67.7033	12.5206	41.3626	10.7502	21.0769	7.00354	62.4396	14.6433	56.9741	8.28986	7.89089	5.37826	64.865	11.5399	42.8827	10.8918	19.0031	5.52973	61.8858	13.3629
485	screening	106030	77239166	56.376	9.13523	7.98965	5.64972	64.3656	12.4643	42.2985	11.3905	18.8877	6.09043	61.1861	14.3774	55.9506	9.12856	7.68905	5.29921	63.6396	12.1112	41.632	11.3181	18.7836	5.80245	60.4156	14.0707
486	confirmatory	15	510	75.7333	12.7418	29.8	28.0947	105.533	40.2295	62.6667	19.474	37.2	28.8053	99.8667	47.0378	57.2608	7.17098	5.32549	3.40344	62.5863	9.10102	42.5824	9.52342	13.5706	3.7665	56.1529	11.3809
487	screening	4278	1132554	57.478	8.87822	8.68981	5.53492	66.1678	12.2579	43.6746	11.0644	19.5762	6.13332	63.2508	14.263	56.7792	8.92899	8.2223	5.43013	65.0015	12.0713	42.7616	11.0865	19.3361	5.95713	62.0977	14.1098
488	screening	861	2599548	59.9942	10.6518	11.2253	16.4967	71.2195	25.3784	44.4193	16.0147	22.7851	15.141	67.2044	28.6801	56.7613	8.4951	7.91972	5.50507	64.681	11.6036	41.8412	11.1517	19.1995	5.6889	61.0407	13.9776
489	other	3655	860	64.8747	9.81259	15.501	22.0858	80.3756	30.111	48.055	17.7183	32.4082	18.0405	80.4632	33.9227	64.0663	7.62931	11.4012	11.0515	75.4674	16.5841	46.4605	12.0392	31.057	10.565	77.5174	20.2077
490	other	91	0	83.7033	13.473	52.5275	27.9549	136.231	40.6084	78.7363	17.0567	63.5714	19.5421	142.308	36.1573	0	0	0	0	0	0	0	0	0	0	0	0
491	other	1711	236	62.9661	11.6167	19.3583	26.617	82.3244	36.5343	48.4424	19.5779	38.8574	21.967	87.2998	39.3712	64.1314	12.5418	20.1314	25.3365	84.2627	36.2803	50.0763	20.5866	40.7627	19.1488	90.839	37.8008
492	other	666	0	63.9024	13.1236	24.4114	29.136	88.3138	39.7425	54.0946	19.6438	44.3739	24.1541	98.4685	41.6982	0	0	0	0	0	0	0	0	0	0	0	0
493	other	1326	52	74.0083	9.81223	27.095	26.3748	101.103	35.1833	60.4449	19.3342	43.5015	19.7319	103.946	37.2843	72.5962	5.73349	16.7885	12.8312	89.3846	17.4448	49.0962	11.4263	34.1731	7.89321	83.2692	17.9171
494	other	1431	1296	65.0797	10.29	19.0769	22.5518	84.1565	30.9768	52.833	16.2031	37.2041	17.5302	90.037	32.0502	62.787	10.3292	11.5748	14.7686	74.3619	23.1633	47.6806	15.826	30.686	10.7236	78.3665	24.7629
495	other	15	12	69.8667	10.934	21.2	20.1147	91.0667	28.9864	54.9333	17.8224	36.7333	15.5125	91.6667	32.7232	66.8333	13.7895	30.9167	20.0157	97.75	33.3688	63.25	15.5979	42.1667	16.3197	105.417	30.9059
496	other	780	360	63.0564	12.5188	24.0308	29.3287	87.0872	40.2573	50.3038	21.145	44.6231	23.2265	94.9269	42.2298	64.9389	12.726	25.0694	29.0936	90.0083	40.7678	52.1917	22.0998	44.3111	23.0604	96.5028	43.1417
497	other	0	1	0	0	0	0	0	0	0	0	0	0	0	0	77	0	24	0	101	0	56	0	34	0	90	0
498	other	36	9	76.9722	10.8982	29.4444	32.2432	106.417	42.8442	68.4167	17.5147	42.3333	24.2581	110.75	40.1044	68.8889	4.28499	15.8889	17.2948	84.7778	21.0641	59.6667	15.0582	40.2222	13.581	99.8889	26.8489
499	other	171	0	82.1228	13.0159	47.3216	28.4968	129.444	40.5757	76.848	16.7525	59.8012	19.2625	136.649	35.0436	0	0	0	0	0	0	0	0	0	0	0	0
500	other	0	1	0	0	0	0	0	0	0	0	0	0	0	0	80	0	12	0	92	0	62	0	52	0	114	0
501	screening	44850	18467100	56.398	9.2823	8.09712	5.76824	64.4951	12.6554	42.0424	11.4082	19.6677	6.08404	61.7102	14.6116	56.1222	9.14226	7.97007	5.49754	64.0923	12.2851	41.8087	11.2121	19.4782	5.86563	61.2869	14.1915
502	screening	0	0	0	0	0	0	0	0	0	0	0	0	0	0	0	0	0	0	0	0	0	0	0	0	0	0
503	screening	1	0	51	0	13	0	64	0	42	0	16	0	58	0	0	0	0	0	0	0	0	0	0	0	0	0
504	screening	3	0	50.6667	9.81495	4.33333	1.52753	55	9.64365	38.3333	5.85947	17	5.2915	55.3333	8.5049	0	0	0	0	0	0	0	0	0	0	0	0
505	screening	1953	0	66.9672	12.3969	15.4926	16.7858	82.4598	26.8519	55.6088	17.0819	23.6999	15.9091	79.3088	30.4457	0	0	0	0	0	0	0	0	0	0	0	0
506	screening	120	0	61.7833	11.0812	10.0833	7.68233	71.8667	16.1526	47.2917	12.9889	19.2	7.39589	66.4917	17.5092	0	0	0	0	0	0	0	0	0	0	0	0
507	screening	0	0	0	0	0	0	0	0	0	0	0	0	0	0	0	0	0	0	0	0	0	0	0	0	0	0
508	screening	0	0	0	0	0	0	0	0	0	0	0	0	0	0	0	0	0	0	0	0	0	0	0	0	0	0
509	screening	1	0	54	0	8	0	62	0	49	0	8	0	57	0	0	0	0	0	0	0	0	0	0	0	0	0
510	screening	6	0	42	9.1433	3.5	3.61939	45.5	12.1778	33.3333	10.4817	9	2.09762	42.3333	11.6562	0	0	0	0	0	0	0	0	0	0	0	0
511	screening	0	0	0	0	0	0	0	0	0	0	0	0	0	0	0	0	0	0	0	0	0	0	0	0	0	0
512	screening	28	0	65.75	14.2663	16.7857	22.8787	82.5357	35.2814	56.9286	19.7689	24.6786	20.6614	81.6071	37.2174	0	0	0	0	0	0	0	0	0	0	0	0
513	screening	253	0	63.5731	10.8682	14.6917	15.9152	78.2648	24.5188	50.2846	15.0454	24.3636	15.065	74.6482	27.1195	0	0	0	0	0	0	0	0	0	0	0	0
514	screening	4005	0	61.0657	11.7288	13.635	13.7947	74.7006	23.1571	48.3273	15.5694	23.0479	13.2041	71.3753	26.4151	0	0	0	0	0	0	0	0	0	0	0	0
515	screening	528	0	64.6818	13.109	13.0928	11.5614	77.7746	21.6741	53.5492	16.3189	22.7765	10.9945	76.3258	24.6756	0	0	0	0	0	0	0	0	0	0	0	0
516	screening	1	0	42	0	10	0	52	0	28	0	11	0	39	0	0	0	0	0	0	0	0	0	0	0	0	0
517	confirmatory	28	680	57.8214	12.1596	10.8571	16.3043	68.6786	26.8191	48.0714	13.5945	18.25	15.0791	66.3214	26.8908	57.0544	8.11125	8.13529	5.23295	65.1897	11.5425	43.7735	9.91638	18.1147	6.61425	61.8882	13.8006
518	confirmatory	1431	3464478	61.7918	13.2751	11.4298	11.3822	73.2215	22.0842	50.0419	16.3465	22.9546	12.3479	72.9965	25.5242	57.4125	10.3544	8.41733	5.65	65.8299	13.7262	43.9196	12.3594	19.2612	6.07308	63.1809	15.6004
519	confirmatory	276	5928	59.0688	10.3947	13.3949	14.7137	72.4638	24.0709	46.4783	15.3425	23.3659	12.5391	69.8442	26.2594	56.5434	9.12877	10.1915	9.91077	66.7348	17.2397	42.541	12.3571	20.3335	8.6528	62.8745	19.0377
520	confirmatory	15	1590	56.6667	11.3934	11.4667	13.2118	68.1333	23.476	43.5333	15.7791	20.2667	12.1389	63.8	26.0088	54.4591	8.67368	8.6327	6.68454	63.0918	13.3248	41.2063	11.3345	17.8434	5.83494	59.0497	14.5868
521	confirmatory	263901	80941879	58.1151	9.51853	8.32708	6.56875	66.4422	13.542	43.6092	12.3184	18.5678	6.84901	62.1771	16.208	57.103	9.29384	7.85751	5.45089	64.9605	12.3359	42.664	11.6871	18.5363	5.91331	61.2003	14.659
522	screening	748476	77736240	67.0383	10.2935	12.0093	8.04367	79.0476	15.5111	54.6555	13.6601	23.2036	8.47038	77.859	18.4773	58.9497	9.74314	9.18406	6.03129	68.1338	13.2981	45.6862	12.0557	20.4544	6.47293	66.1406	15.3593
523	confirmatory	55	176	80.8727	12.9229	62.3273	24.876	143.2	36.5672	77.4727	17.4035	67.7636	22.3731	145.236	38.8801	69.108	12.3323	34.6307	24.9155	103.739	35.9541	59.1534	19.5128	42.1307	20.7538	101.284	38.8294
524	screening	4371	6076160	63.4077	10.8982	13.6513	12.231	77.059	19.8643	51.3436	13.8249	24.6932	12.702	76.0368	22.8853	58.4671	9.84947	8.92339	5.57858	67.3905	12.9788	45.3361	11.7649	19.2878	6.00118	64.6239	14.7159
525	screening	63190	22918923	59.0301	10.9923	9.75708	7.13521	68.7872	15.6823	46.4694	13.5739	19.9434	7.26411	66.4128	17.871	56.8355	9.66319	8.46334	5.54319	65.2988	12.8786	43.3949	11.8464	19.2046	5.85864	62.5995	14.7808
526	confirmatory	47278	20119792	56.9581	8.94192	8.39058	6.78828	65.3487	13.1592	43.2709	11.4091	19.6108	6.96945	62.8817	15.3233	56.3023	9.02591	7.98977	5.576	64.292	12.2151	42.3195	11.1749	19.2398	5.96242	61.5594	14.1616
527	screening	1830	1459485	54.8803	8.82367	8.37978	7.504	63.2601	14.1052	41.1432	11.4719	18.6301	7.35013	59.7732	16.3109	54.5574	8.65202	7.83042	5.2653	62.3878	11.7173	40.3991	10.8094	18.564	5.60317	58.9631	13.8258
528	screening	2405721	47177582	55.0455	8.86462	8.23121	5.44522	63.2767	12.0581	41.0728	10.9092	19.0753	5.64793	60.148	13.8945	54.9898	8.85219	7.93927	5.28633	62.9291	11.8518	40.809	10.8324	19.0703	5.5542	59.8793	13.6759
529	screening	2697003	49651802	55.0511	8.83932	8.20661	5.41371	63.2577	12.0025	41.0624	10.8803	19.0576	5.61428	60.1199	13.8368	54.9961	8.84429	7.93062	5.28284	62.9267	11.8388	40.8044	10.8234	19.0693	5.54712	59.8737	13.6628
530	confirmatory	560211	8968718	53.9027	12.4852	7.69579	7.27872	61.5985	16.8273	42.6316	13.0272	17.3368	8.60807	59.9684	18.0669	53.6367	12.4381	7.45127	6.88003	61.088	16.4018	42.1493	12.8316	17.2767	8.29416	59.426	17.4627
538	screening	5151	6309924	58.624	10.2178	9.54067	7.61632	68.1646	15.4455	44.6317	12.793	22.171	7.74123	66.8028	17.8474	57.1149	9.52256	8.47358	5.89237	65.5885	13.0382	42.9988	11.7307	20.3586	6.1952	63.3573	15.0816
539	screening	50403	20634701	55.2289	8.71655	7.7245	5.38139	62.9534	11.7703	40.9786	10.8379	19.3131	5.76529	60.2917	13.6371	55.5857	8.87799	7.81189	5.37841	63.3976	11.9064	41.2912	10.9242	19.3179	5.7559	60.609	13.7625
540	confirmatory	20301	214509	58.8629	15.2026	8.01773	9.77169	66.8806	21.5973	50.8759	15.9062	17.2628	12.848	68.1387	23.9499	57.7307	17.6596	6.80022	8.99039	64.5309	23.1898	50.9175	17.6463	15.7831	13.1955	66.7006	25.229
541	confirmatory	49141	298900	59.3044	16.3403	7.78916	9.41702	67.0936	22.3704	51.5165	16.8291	17.052	12.5194	68.5685	24.318	58.9616	17.9354	6.95625	9.43286	65.9179	23.7447	52.0642	17.9867	16.2033	13.6984	68.2676	25.7348
542	confirmatory	5671	123579	55.4347	14.7108	7.40681	8.41136	62.8415	20.1367	47.2188	15.5834	16.3077	11.6179	63.5265	22.6609	54.4764	17.6171	6.46695	8.405	60.9434	22.7879	47.6668	17.4241	15.3549	12.5075	63.0217	24.722
543	confirmatory	23871	228626	58.869	14.7286	7.75187	8.79251	66.6209	20.3602	50.3404	15.5112	16.5198	11.1055	66.8602	22.1039	56.6732	17.483	6.5421	8.4023	63.2153	22.5629	49.805	17.2877	15.2469	12.3499	65.0519	24.2045
544	confirmatory	29646	249340	57.7759	16.2919	7.40363	8.77515	65.1795	21.7892	50.0417	16.7901	16.33	12.2146	66.3717	23.9891	58.1606	17.9894	6.76834	8.97546	64.9289	23.4251	51.3618	18.0623	15.7426	13.2813	67.1044	25.4339
545	confirmatory	10296	161126	56.4319	14.9429	7.7299	8.52226	64.1618	20.4394	48.3032	15.4766	16.2209	11.1275	64.5241	22.4048	54.9394	17.8246	6.5775	8.4134	61.5169	22.9885	48.241	17.5333	15.0422	12.342	63.2832	24.7066
546	confirmatory	4753	113778	54.7463	15.8678	7.18115	8.0427	61.9274	21.1594	46.4397	16.391	15.5352	10.7124	61.975	23.117	54.3276	18.1703	6.31519	8.04928	60.6428	23.0784	47.4025	17.8239	14.7735	11.6843	62.1761	24.564
547	other	21	8169	50.2857	11.6968	4.47619	3.90665	54.7619	13.7583	34.381	11.711	20.5714	7.81391	54.9524	12.1222	53.9645	12.5643	5.48635	5.63255	59.4509	15.7472	40.9493	13.5377	15.7455	8.05122	56.6948	16.9698
548	confirmatory	1891	1984	64.2173	10.2949	15.5812	14.0372	79.7985	21.3339	52.4527	13.7024	26.8689	14.7666	79.3215	24.8956	63.0328	11.1921	12.5222	10.6911	75.5549	18.5505	50.8034	13.7278	23.4078	10.7604	74.2112	20.8871
550	confirmatory	9180	24888	58.3588	9.12462	9.65338	6.00043	68.0122	13.0204	45.1319	11.7867	19.3054	6.12553	64.4374	15.4335	57.0134	9.56623	8.8302	5.51338	65.8436	12.8986	43.7112	11.9265	19.0327	5.62837	62.7439	15.0481
551	confirmatory	1176	3381	55.9311	9.44419	9.54847	8.65859	65.4796	15.7633	43.9787	11.8098	18.193	8.57613	62.1718	17.5235	53.7936	9.49179	8.16386	5.69831	61.9574	13.0113	40.7891	11.4106	17.5794	5.83901	58.3685	14.5341
552	screening	45	195540	67.8222	11.454	21.5556	25.4804	89.3778	34.5163	53.8444	16.6487	26.2222	22.9514	80.0667	38.4952	58.7012	8.57504	6.825	4.22617	65.5262	10.7604	44.7762	11.0579	15.8408	4.6575	60.617	12.9954
553	confirmatory	496	2752	61.2843	10.6136	11.8206	10.8279	73.1048	18.7827	50.2702	13.4187	20.3044	10.6107	70.5746	20.9707	54.5741	9.48175	8.66533	5.8278	63.2395	12.9725	42.0592	11.3538	17.7576	6.07661	59.8169	14.702
555	screening	49455	20393100	59.6783	9.31059	10.604	9.00525	70.2823	15.7049	46.3633	12.0571	22.8243	9.61838	69.1876	18.4514	57.1411	8.95982	8.21575	5.65509	65.3568	12.1437	43.2172	11.1322	19.6655	6.12892	62.8826	14.0862
556	screening	50721	20696720	57.3547	9.67743	8.89119	5.70016	66.2459	13.167	44.0236	12.0605	19.2737	5.88553	63.2972	15.2892	56.3893	9.25376	8.27343	5.39087	64.6627	12.3826	42.5426	11.4342	19.1574	5.71314	61.7	14.3767
557	confirmatory	3160	18880	59.1601	8.9297	10.8911	8.49312	70.0513	14.6991	45.8684	11.6466	23.1978	8.74852	69.0661	17.1945	59.5026	9.2053	10.6504	8.73717	70.153	15.2256	46.1914	11.9725	22.9072	9.37449	69.0986	18.0769
558	confirmatory	528	825	54.8409	9.59904	9.22348	8.69618	64.0644	15.9581	42.4394	11.7582	17.7576	8.8899	60.197	17.5145	57.1273	9.41052	9.08727	6.34445	66.2145	13.6818	45.1006	11.7531	17.9588	6.73192	63.0594	15.8208
559	screening	4656	6010508	56.6351	9.35176	7.8765	6.20346	64.5116	13.1766	42.5189	11.5355	19.1031	6.59965	61.622	14.9586	56.2406	9.14122	7.79447	5.35388	64.0351	12.1845	42.0034	11.2051	19.1561	5.93043	61.1596	14.0394
560	screening	477753	62354345	66.7461	10.0434	11.8643	8.03133	78.6104	15.3034	54.1236	13.5373	23.182	8.41006	77.3056	18.3833	58.9711	9.67121	9.17304	6.04082	68.1442	13.2374	45.6319	12.01	20.5057	6.46617	66.1376	15.3261
561	screening	37950	17790683	59.8371	11.1228	9.90672	7.24591	69.7438	15.9563	47.4496	13.7205	20.2671	7.44828	67.7167	18.0556	57.2568	9.65044	8.5	5.59431	65.7568	12.9218	43.8399	11.8689	19.3388	5.94413	63.1787	14.8154
562	confirmatory	528	825	54.8409	9.59904	9.22348	8.69618	64.0644	15.9581	42.4394	11.7582	17.7576	8.8899	60.197	17.5145	57.1273	9.41052	9.08727	6.34445	66.2145	13.6818	45.1006	11.7531	17.9588	6.73192	63.0594	15.8208
563	confirmatory	820	697	56.4232	9.62776	9.6122	8.86892	66.0354	16.0773	44.0366	12.2357	18.4415	8.77352	62.478	17.9485	57.3888	9.83934	9.30846	7.2784	66.6973	14.7973	45.5294	11.8996	17.9699	7.48393	63.4993	16.6716
564	confirmatory	3	165	57.3333	2.08167	8.33333	4.04145	65.6667	4.72582	49.6667	4.72582	21.3333	6.80686	71	6	58.3939	8.13506	10.2061	6.87652	68.6	12.4037	45.7333	10.3859	18.8424	6.1376	64.5758	14.2714
565	screening	778128	79606175	55.9715	9.363	8.3687	5.95017	64.3402	12.8597	41.959	11.3129	19.3927	6.43415	61.3518	14.926	55.8706	9.1601	8.00664	5.34397	63.8772	12.1445	41.6507	11.1206	19.2194	5.76439	60.8702	14.0626
566	confirmatory	66	552	66.8939	10.2103	18.3485	18.2921	85.2424	26.0538	57.5455	13.1456	27.7424	16.8297	85.2879	27.0229	59.4511	9.33318	10.4565	7.20493	69.9076	14.0787	47.6178	11.8803	19.1159	6.94163	66.7337	16.0023
567	screening	66430	23494685	55.9138	9.11494	8.269	5.81185	64.1828	12.6005	41.9223	11.1362	19.0586	6.28334	60.9809	14.5642	55.8328	9.04184	7.96252	5.27907	63.7953	12.0194	41.6476	11.0146	19.0421	5.70621	60.6898	13.8812
568	confirmatory	1	164538	63	0	14	0	77	0	62	0	15	0	77	0	58.065	8.84205	6.95238	4.55726	65.0174	11.5589	46.4382	10.8079	16.7796	6.05264	63.2178	13.2088
569	confirmatory	406	1595	65.7759	10.0646	15.2586	13.4933	81.0345	20.755	54.5985	13.9477	24.5665	12.0107	79.165	22.5218	58.9981	10.0417	9.95047	6.52354	68.9486	13.8951	45.6928	12.3078	20.5335	6.84819	66.2263	16.3292
570	screening	990	2911005	58.0091	9.1901	8.3404	7.41738	66.3495	14.0492	43.3202	11.9107	18.3798	7.23526	61.7	16.3133	56.7167	8.90034	7.82159	5.1831	64.5383	11.7626	42.1726	11.2535	18.6285	5.50915	60.8011	13.8961
571	screening	201930	40766328	58.0981	8.70906	8.98326	6.38395	67.0814	12.8038	43.7272	11.3612	19.6732	6.31517	63.4004	14.9352	56.7077	8.6743	8.13424	5.27463	64.8419	11.6857	42.299	10.9255	19.1543	5.4935	61.4532	13.6154
572	screening	1225	446050	56.0147	8.22477	9.11429	7.69475	65.129	13.607	43.0384	10.4954	18.7714	7.76851	61.8098	15.4831	55.0431	8.08396	7.8403	5.15136	62.8834	11.0146	41.6683	10.1445	18.025	5.63431	59.6933	12.8741
573	screening	994755	89598500	56.4403	8.65025	8.83221	6.03805	65.2725	12.3157	42.7248	11.0063	19.7725	6.31709	62.4974	14.5138	55.9066	8.7674	8.19767	5.4836	64.1043	11.8992	41.8919	10.9054	19.3613	5.83143	61.2532	13.8698
574	screening	98346	28544760	55.7645	9.29397	8.39835	6.42818	64.1628	13.2544	42.1089	11.3482	19.3251	6.82445	61.4339	15.3713	55.7951	9.10008	7.91594	5.41038	63.711	12.142	41.7834	11.078	18.9617	5.8033	60.7451	13.9867
575	screening	46360	2935625	54.9519	9.11331	8.15546	5.48304	63.1073	12.279	41.4248	11.2947	17.9817	5.71649	59.4064	14.3008	54.9904	9.1763	7.85118	5.19039	62.8416	12.037	41.1936	11.1315	18.3446	5.56772	59.5382	13.8438
576	other	15225	4116175	57.9953	8.83193	9.75271	6.61083	67.748	13.1353	44.9674	11.448	19.7323	6.72102	64.6996	15.3798	56.2544	8.75643	8.34769	5.3128	64.6021	11.8398	42.4514	10.9561	18.9804	5.5709	61.4318	13.7365
577	screening	6903	7660205	56.7294	9.27771	8.42141	8.07202	65.1508	14.7979	42.3125	11.6621	19.9716	7.6287	62.2841	16.5206	56.2349	8.96701	8.00384	5.52875	64.2388	12.13	41.9394	11.0629	19.5232	5.86074	61.4625	14.0643
578	other	303031	123861	61.9362	13.1998	18.7175	17.125	80.6537	27.9553	51.0873	17.3433	27.7758	16.266	78.8631	31.4817	57.2456	12.2537	9.12755	9.26996	66.3732	18.6099	44.2529	14.4638	18.4817	9.48445	62.7346	20.8171
579	confirmatory	21	280	63.4286	17.0399	24.5238	25.6664	87.9524	40.8038	52.8095	21.2665	35.8571	22.8829	88.6667	42.7497	49.4643	15.1563	12.6607	20.0711	62.125	33.9155	37.8143	18.6621	24.9036	18.7609	62.7179	35.936
580	screening	190036	5746118	55.8271	8.4657	8.25179	5.30988	64.0789	11.5827	41.8088	10.8057	18.3519	5.4687	60.1608	13.6929	55.4179	8.7731	7.92743	5.18588	63.3453	11.6856	41.3342	10.8835	18.6187	5.47727	59.9529	13.6067
581	screening	4560	5936352	61.6888	9.7265	12.7092	11.8049	74.398	18.9478	48.7487	13.0879	25.7855	12.1467	74.5342	22.3666	57.8933	9.35601	8.87836	5.74188	66.7716	12.7039	43.9161	11.6675	20.5596	5.94318	64.4756	14.7622
583	confirmatory	3321	10835880	60.5643	11.4437	11.2529	13.4664	71.8172	22.1969	46.8756	14.9957	20.6429	12.7566	67.5185	25.0135	57.3831	9.26741	7.73031	5.29702	65.1134	12.0695	43.1257	11.635	18.3501	5.6634	61.4759	14.3692
584	confirmatory	3486	5777262	56.074	8.77892	8.25387	9.19198	64.3279	15.3443	41.113	11.6518	18.9197	8.98437	60.0327	17.8676	55.1211	8.72779	7.02358	5.01865	62.1447	11.534	40.5213	10.7422	17.7505	5.5328	58.2718	13.5752
585	confirmatory	1721440	124398124	54.8397	9.22016	7.93212	5.65843	62.7718	12.5998	40.7693	11.229	18.7571	6.02693	59.5265	14.4865	54.9229	9.39838	7.76869	5.32783	62.6916	12.4353	40.953	11.1966	18.7569	5.80338	59.7099	14.135
586	confirmatory	3003	2574	61.1568	10.6877	9.85748	7.68446	71.0143	15.8773	47.8508	13.4791	20.2331	7.97921	68.0839	18.3212	60.5963	9.70268	9.59829	7.24902	70.1946	14.4293	47	12.6112	20.1943	7.33218	67.1943	16.8742
587	other	59716056	515186784	55.3008	9.21189	7.68543	5.36161	62.9862	12.2337	41.1333	11.0686	18.9149	5.81161	60.0482	13.9863	55.5178	9.18813	7.76183	5.37829	63.2797	12.2063	41.3769	11.0821	18.9852	5.81584	60.3621	13.9868
588	other	2628	4220419	56.3554	9.47049	8.75495	6.12813	65.1104	13.4043	43.6408	11.1185	17.9349	6.65713	61.5757	15.4565	55.4772	9.08574	7.86364	4.86977	63.3408	11.8556	41.9357	10.9176	17.8178	5.51645	59.7536	13.8408
589	other	63365653	526581924	57.3622	9.14739	8.63671	5.79869	65.9989	12.6357	43.4879	11.4704	19.1734	6.00155	62.6613	14.7791	56.0776	9.04952	7.95975	5.29017	64.0374	12.0417	41.986	11.0978	18.8933	5.64282	60.8794	13.9266
590	other	113243725	647270225	57.0138	9.06243	8.39493	5.63754	65.4087	12.4029	42.9848	11.3527	19.1131	5.87287	62.098	14.4905	55.9585	9.05887	7.89955	5.31475	63.8581	12.0546	41.8273	11.0824	18.9425	5.69308	60.7697	13.9218
591	other	24090	12686737	58.6301	9.51275	9.54408	6.76978	68.1742	13.927	45.8926	11.885	19.4379	7.14187	65.3305	16.4834	56.3014	9.05321	7.97488	5.01305	64.2763	11.9307	42.608	11.133	18.3919	5.34735	60.9999	13.9142
592	other	120	925904	57.3833	8.92752	6.8	5.47508	64.1833	12.3424	41.9167	10.4998	19.2417	6.1753	61.1583	12.7107	54.302	9.61072	7.15793	5.11792	61.4599	12.5768	40.5678	10.8922	18.6722	5.64885	59.24	13.4393
593	other	187956966	752208366	55.6298	9.29657	7.78866	5.39104	63.4185	12.3198	41.6434	11.1617	18.8245	5.85663	60.4678	14.0747	55.6511	9.20686	7.80473	5.4018	63.4558	12.2322	41.5635	11.1103	18.9748	5.84255	60.5384	14.0198
594	confirmatory	4095	5259608	56.9856	9.8078	8.77558	5.76593	65.7612	13.4087	44.4669	11.4046	17.9753	6.39386	62.4422	15.495	55.7168	9.24755	7.80028	4.86612	63.5171	11.9727	42.195	11.0441	17.8047	5.51057	59.9997	13.9531
595	confirmatory	5949525	225933729	56.1246	9.57379	8.07682	5.64988	64.2014	12.8584	42.5681	11.399	18.9064	6.20312	61.4745	14.572	55.6772	9.558	7.87674	5.48155	63.5539	12.6742	41.923	11.2798	18.8926	6.05047	60.8156	14.324
596	confirmatory	4856286	205796193	56.4811	10.3247	8.48855	5.94234	64.9697	13.8391	43.6023	12.03	18.5263	6.49818	62.1286	15.5319	55.7158	9.87677	7.94903	5.42098	63.6648	12.9495	42.2682	11.5147	18.4805	5.97545	60.7487	14.5263
597	confirmatory	75466	25801571	57.238	9.47701	8.42451	5.79756	65.6626	12.9027	43.5447	11.5192	19.1001	6.19291	62.6448	14.8126	56.4202	9.30642	8.02204	5.35331	64.4422	12.3416	42.4741	11.2603	18.9665	5.77391	61.4406	14.1262
598	screening	13079055	408125847	55.4763	8.73108	8.23897	5.25772	63.7153	11.798	41.5364	10.96	18.639	5.4476	60.1754	13.7941	55.4152	8.90066	7.98586	5.26625	63.401	11.8761	41.3383	10.9713	18.9275	5.5828	60.2658	13.7819
599	confirmatory	23436	29729	59.9097	11.5726	10.0931	7.3861	70.0028	16.4329	47.9023	14.052	20.2342	7.58454	68.1365	18.4791	58.6339	10.777	9.58973	6.95077	68.2236	15.2933	45.8687	13.3636	19.8053	7.04348	65.674	17.4924
600	confirmatory	22155	30595	59.6936	11.2211	10.2137	7.71886	69.9073	16.3911	47.3799	13.8158	20.3227	7.87687	67.7026	18.5634	58.8461	10.9318	9.57245	6.76365	68.4185	15.3142	46.2223	13.4892	19.7575	6.87382	65.9798	17.4765
601	screening	780	395520	55.1756	7.02672	9.09487	7.04934	64.2705	11.9943	41.0859	9.79739	20.4449	6.92381	61.5308	14.2658	54.481	7.65523	7.97269	5.01883	62.4537	10.5572	40.453	9.79057	18.958	5.17747	59.4109	12.4382
602	screening	595	2970380	56.958	7.69494	8.73613	5.17108	65.6941	10.563	42.8605	10.1813	19.7849	5.68572	62.6454	13.0548	56.1879	8.39609	8.11591	5.57231	64.3038	11.6447	42.0787	10.6862	19.5706	5.89967	61.6493	13.6672
603	confirmatory	130305	34930372	54.6248	10.5021	7.75372	5.44973	62.3785	13.7016	41.4171	11.892	17.4602	6.07227	58.8773	15.1964	54.8868	9.98816	7.66648	5.25441	62.5532	12.9551	41.2851	11.4711	18.0807	5.92051	59.3658	14.5106
604	screening	22366	12594920	61.268	11.2445	10.6336	8.60256	71.9015	16.7593	48.3239	13.5042	21.6695	9.57957	69.9934	19.5794	57.6846	10.1345	8.80594	5.80185	66.4906	13.4037	44.193	12.0043	19.7554	6.31309	63.9484	15.2735
605	confirmatory	23220	14829389	52.1216	10.9436	7.64677	5.59748	59.7683	14.2336	39.8906	11.3435	17.1203	6.80744	57.0109	15.3287	53.5817	10.2516	7.60894	5.3695	61.1907	13.3209	40.547	11.2097	17.8848	6.25549	58.4318	14.6287
606	confirmatory	10	258920	52.7	6.18331	8.6	9.65171	61.3	14.1661	33.6	12.5804	17.3	6.36047	50.9	18.1687	54.5723	8.55512	7.13652	4.91297	61.7088	11.5784	39.5012	10.9226	17.4069	5.3531	56.9081	13.9741
607	confirmatory	1244253	10190816	56.5539	10.2112	9.62943	9.24444	66.1833	16.7122	43.7497	12.4548	20.6493	9.98064	64.399	19.2357	55.3211	10.3456	8.42233	7.50515	63.7434	15.0119	42.5775	11.852	19.033	8.274	61.6105	16.857
608	other	946	160641	66.8584	10.0313	14.4091	12.3439	81.2674	19.909	56.1818	13.5673	27.7939	12.5387	83.9757	21.8346	64.788	10.3156	10.5954	7.48885	75.3834	15.1141	52.6256	12.7065	22.7537	8.5954	75.3793	16.8775
609	screening	3	9801	63.3333	30.8923	33.3333	49.0748	96.6667	79.9646	61	32.9697	36	46.7654	97	79.6994	55.9481	8.91543	7.08387	4.34667	63.0319	11.5219	42.9047	11.0948	15.198	5.86408	58.1027	14.4769
610	confirmatory	25425	10170	59.7361	11.2717	9.87772	7.44062	69.6138	16.2094	47.3213	13.8218	20.209	7.51279	67.5304	18.2141	59.5873	10.8718	9.74258	6.48241	69.3299	15.2353	47.2966	13.6378	20.0446	6.78543	67.3412	17.4266
611	confirmatory	18721	14938	60.094	11.462	9.81465	7.3985	69.9086	16.3535	47.5286	14.0393	20.1885	7.59139	67.7171	18.4521	59.3641	10.8609	9.84857	6.88351	69.2127	15.4747	47.1416	13.5276	20.0962	6.97913	67.2378	17.4976
612	screening	85491	25279668	55.4936	8.64939	8.60658	6.36697	64.1002	12.5959	41.3733	10.8855	19.5008	6.50676	60.8741	14.5913	55.3525	8.68635	7.94109	5.21639	63.2936	11.5881	41.1277	10.7239	18.9553	5.44293	60.083	13.382
613	confirmatory	136	5576	57.5368	10.2999	10.3529	11.2247	67.8897	19.2776	44.375	12.8484	19.3088	12.287	63.6838	22.8488	56.384	9.4628	8.65782	6.45991	65.0418	13.667	42.4914	11.8389	18.3384	7.25572	60.8298	16.3169
617	confirmatory	746031	35438	56.3845	8.51293	8.78442	5.84929	65.1689	12.022	42.5778	10.8808	19.7435	6.16206	62.3213	14.2399	56.3064	8.69526	8.71488	5.77317	65.0212	12.0051	42.1984	10.8701	19.6799	6.03807	61.8783	14.19
618	confirmatory	143380	46012384	64.108	12.0624	10.9872	7.93236	75.0952	17.5596	52.1881	15.3045	21.7127	7.9878	73.9007	19.9032	58.4872	9.79315	8.88193	5.86828	67.3692	13.2946	45.3643	12.2491	19.9642	6.26634	65.3284	15.3429
619	screening	133386	49768488	56.6959	10.0438	8.36683	6.15159	65.0627	13.5954	42.7243	11.9148	19.5805	6.46926	62.3048	15.4664	56.1835	9.46268	7.91574	5.34395	64.0992	12.412	41.9559	11.3877	19.2677	5.74585	61.2236	14.2299
620	confirmatory	64980	31055747	57.9443	8.78011	8.77893	6.76476	66.7232	13.2407	43.482	11.3942	19.9707	6.77243	63.4526	15.3283	56.7531	8.76361	8.12609	5.40644	64.8792	11.8883	42.346	11.0186	19.4527	5.74467	61.7986	13.8993
621	confirmatory	3321	7787	70.6257	11.9422	36.7546	24.6405	107.38	34.0674	63.255	16.7015	41.8684	23.4002	105.123	38.1247	64.854	9.79457	18.502	16.6886	83.356	23.3798	54.9174	14.0551	27.2471	14.8326	82.1645	25.8045
622	screening	6216	1364608	62.7313	9.16909	10.847	7.51855	73.5783	14.1151	50.1454	12.3228	20.8552	7.34476	71.0006	16.8928	58.3881	9.0717	8.49617	5.40271	66.8842	12.1918	44.6779	11.5488	19.0713	5.61033	63.7492	14.3242
623	screening	210	257775	53.3095	9.41669	6.14762	4.90894	59.4571	12.3172	39.4905	10.0821	17.5333	6.1443	57.0238	13.1591	54.9335	9.24686	7.00275	5.27242	61.9363	12.2912	40.6902	10.8222	18.4087	6.13121	59.0989	13.9482
624	screening	1176	412874	56.1395	10.6954	8.44898	5.84996	64.5884	14.5878	44.0706	12.1408	18.6786	6.36162	62.7491	15.8353	55.9295	9.64574	8.01775	5.42609	63.9473	12.917	42.7038	11.4235	18.697	5.75941	61.4008	14.4401
625	screening	2346	843663	57.084	10.5395	9.03879	6.26587	66.1228	14.7204	44.4629	12.4437	19.191	6.43387	63.6539	16.3266	56.3267	9.67707	8.23199	5.47658	64.5586	12.9606	42.9211	11.5699	18.9592	5.78644	61.8804	14.6345
626	screening	1871145	119136015	54.8097	8.75927	8.11706	5.31091	62.9267	11.8959	41.1356	10.821	18.5527	5.40299	59.6883	13.7163	55.1404	8.86246	7.93131	5.23456	63.0717	11.8348	41.1838	10.8776	18.8342	5.4765	60.018	13.6662
627	screening	0	0	0	0	0	0	0	0	0	0	0	0	0	0	0	0	0	0	0	0	0	0	0	0	0	0
628	screening	2353365	133055717	55.2223	8.80325	8.10066	5.52667	63.323	11.9589	41.3913	10.8191	18.9353	5.79606	60.3266	13.7725	55.5153	8.91542	7.93063	5.38285	63.4459	11.9342	41.4552	10.9245	19.0097	5.73003	60.4649	13.7765
629	screening	1034641	121392601	55.1224	9.68318	8.35599	5.45113	63.4784	12.9368	41.4465	11.789	18.5605	5.60419	60.007	14.8268	55.1803	9.29331	7.98049	5.24328	63.1608	12.27	41.1961	11.3094	18.8122	5.5514	60.0083	14.1385
630	screening	25651	19831398	55.8118	10.1981	7.25445	5.05179	63.0663	13.0651	42.7675	11.5452	16.5416	5.88133	59.309	14.337	55.715	9.55558	7.37811	5.04498	63.0932	12.335	42.0027	11.2229	17.5945	5.81066	59.5972	13.9027
631	screening	327645	157323059	56.0445	10.0483	8.47984	6.1638	64.5244	13.8053	42.8566	12.0289	19.4351	6.34465	62.2918	15.4268	55.6843	9.4693	7.82045	5.2322	63.5047	12.4123	41.7416	11.5001	18.977	5.60863	60.7186	14.1798
632	confirmatory	903	172	58.0033	11.5426	9.82724	11.8999	67.8306	20.4251	43.5371	14.4615	21.4374	12.0251	64.9745	23.2179	58.4826	12.8174	12.9651	17.208	71.4477	27.4472	46.8023	15.7401	23.9826	16.8163	70.7849	30.6114
633	screening	617716	94174162	56.0557	9.78307	8.32757	5.52851	64.3833	12.9803	42.3817	11.8329	18.7617	5.82746	61.1434	14.9019	55.9351	9.40454	8.03518	5.34488	63.9703	12.4183	41.9328	11.4314	18.9819	5.72764	60.9147	14.3104
634	other	0	20	0	0	0	0	0	0	0	0	0	0	0	0	46.6	11.0901	4.75	5.26033	51.35	13.6547	37.55	10.9279	16.95	5.99539	54.5	14.17
635	confirmatory	741	47502	61.2551	9.40549	10.3144	8.43222	71.5695	14.9653	47.7638	13.3149	19.5371	8.09022	67.3009	18.3012	57.7131	8.8881	8.86293	5.90575	66.5761	12.282	44.0709	11.4617	18.9304	6.3212	63.0012	14.8628
636	screening	528	320991	53.4356	8.9629	8.08712	5.32189	61.5227	12.1942	39.4943	10.9098	17.2443	5.15334	56.7386	13.9548	54.1359	8.96368	7.6858	4.89456	61.8217	11.638	40.1218	10.5812	17.8524	5.17452	57.9742	13.2631
637	screening	2926	745591	55.3469	9.58983	7.52051	5.19883	62.8674	12.4337	41.7734	11.35	18.0523	5.72471	59.8257	14.1645	55.6136	9.32973	7.68224	5.30188	63.2958	12.2444	41.6709	11.1371	18.5568	5.75788	60.2276	13.9672
638	confirmatory	2211	79730	60.6255	10.0768	9.29308	8.08927	69.9186	15.2725	46.8322	12.9242	19.6893	8.69674	66.5215	18.0836	57.4914	8.95316	8.73188	5.9738	66.2233	12.4901	43.848	11.4041	19.1517	6.53699	62.9997	14.8629
639	screening	657231	97094697	55.0138	9.50032	8.51596	5.69355	63.5297	12.9176	41.5414	11.4324	19.1578	5.75969	60.6992	14.6406	54.9242	9.04095	8.05484	5.29589	62.979	12.042	41.0985	10.9834	19.0961	5.54316	60.1946	13.8031
640	screening	19503	18984834	53.462	9.4419	7.51643	6.20178	60.9784	13.2112	39.4801	11.4705	17.53	6.23073	57.01	14.9635	54.1107	9.21669	7.47071	5.05122	61.5814	11.9778	39.9133	11.1999	18.1881	5.43997	58.1015	13.8569
641	screening	5795310	184343294	58.5753	9.3691	9.00411	5.99889	67.5794	13.0481	44.8013	11.76	19.9968	6.30692	64.7981	15.2287	56.8972	9.03156	8.23962	5.49923	65.1368	12.2072	42.8046	11.2254	19.44	5.86719	62.2447	14.2114
642	other	1935528	521520	60.0732	9.12273	9.22487	6.27892	69.2981	13.0629	45.7707	11.6745	20.4114	6.56961	66.1821	15.3931	57.0738	8.90888	7.98785	5.32796	65.0616	11.9434	42.424	10.9508	19.4863	5.69728	61.9103	13.8262
643	other	300	575	59.8	10.4433	10.7933	7.00339	70.5933	15.2662	47.69	12.4331	20.4733	7.11604	68.1633	17.3667	56.8	9.66296	8.77391	5.60777	65.5739	13.2943	43.953	11.2672	18.6296	5.73608	62.5826	14.4348
644	confirmatory	2211	9313	63.4844	11.8357	11.6459	11.5431	75.1303	19.6834	50.431	14.8359	22.7757	12.4425	73.2067	23.3699	61.6899	11.2509	10.6789	8.73891	72.3688	16.8753	48.7109	13.5254	21.8263	9.91138	70.5372	19.8752
645	screening	103740	29178528	55.9782	8.90223	7.87094	5.40602	63.8491	11.9647	41.805	11.0973	18.7294	5.76697	60.5344	13.9895	55.9001	8.94651	7.84448	5.2866	63.7446	11.8834	41.6836	11.0347	18.9454	5.65938	60.6289	13.8209
646	other	120	30224	51.4583	14.5982	8.13333	8.34038	59.5917	20.506	39.525	16.5544	16.5167	8.03875	56.0417	22.4759	54.7835	11.2424	7.55082	5.33574	62.3343	14.5829	41.5959	12.4306	16.9263	6.18173	58.5222	16.4019
647	other	1000405	1158885	60.3095	9.17444	9.41252	6.47617	69.7221	13.2472	46.0835	11.7137	20.6089	6.80255	66.6924	15.6509	58.9726	9.09969	8.72208	5.86266	67.6947	12.6898	44.5244	11.4886	19.9905	6.14888	64.5149	14.8169
648	screening	413595	77306320	55.3353	8.91633	8.26852	5.50777	63.6038	12.2364	41.6163	11.1865	18.0907	5.63333	59.707	14.2115	55.1126	9.02562	7.91912	5.16343	63.0317	11.9212	41.1704	11.0229	18.4829	5.46842	59.6533	13.7334
649	confirmatory	91	210	68.3297	11.894	21.7912	21.7105	90.1209	31.0157	56.956	16.3856	30.8022	18.8799	87.7582	31.9383	65.4333	9.42144	12.7667	6.44876	78.2	13.629	54.2	12.91	22.4429	5.89372	76.6429	16.0236
650	confirmatory	300	100	64.9833	10.2606	15.3233	13.9279	80.3067	21.4233	53.0167	14.1793	24.7433	11.9698	77.76	22.7842	67.82	8.62271	13.92	7.88385	81.74	13.6786	58.59	11.5427	23.31	8.68261	81.9	17.1438
651	screening	110685	249630	56.518	9.22423	8.70327	6.70433	65.2212	13.4415	42.6336	11.3889	19.6771	7.32409	62.3107	15.8217	56.2237	9.24743	8.41937	5.85228	64.6431	12.6711	42.2056	11.2509	19.4603	6.34206	61.6659	14.7307
652	confirmatory	68265	7030	56.5384	9.17432	8.81282	6.76327	65.3512	13.5135	42.6909	11.3919	19.7192	7.39754	62.4102	15.9331	58.7707	9.01348	8.25092	6.92865	67.0216	13.31	44.4508	11.5608	19.5744	7.45815	64.0252	15.906
653	confirmatory	105	1620	71.219	19.2883	36.7143	37.9141	107.933	56.496	61.381	27.4452	44.7048	32.586	106.086	59.4751	57.1204	8.67616	7.05247	5.3011	64.1728	11.3876	41.5889	11.0661	18.9932	5.45592	60.5821	13.473
654	confirmatory	561	41650	50.1622	13.1154	5.44563	7.72549	55.6078	18.0173	41.8467	13.8522	12.3957	9.67878	54.2424	19.2457	49.2412	17.6516	5.18701	7.28957	54.4282	21.663	42.8379	17.2616	12.8714	11.051	55.7093	22.652
655	confirmatory	6555	131787	55.3339	16.2536	6.55515	8.52842	61.8891	21.4282	48.0481	16.8304	15.3516	12.4084	63.3997	23.7255	57.0775	17.8403	6.52879	8.88628	63.6063	23.0898	50.2839	18.0424	15.6375	13.3119	65.9214	25.2664
656	confirmatory	91	17443	52.5934	11.893	7.6044	13.4395	60.1978	22.1039	43.1319	13.2549	18.6154	14.1034	61.7473	23.1951	48.271	14.8416	5.79608	8.49515	54.0671	20.0286	41.9904	14.6569	14.1853	11.1346	56.1757	20.6556
657	confirmatory	666	45285	55.1982	13.2941	7.57207	9.97237	62.7703	19.6692	48.1351	14.5693	15.53	12.603	63.6652	21.7005	55.6148	16.5848	6.70359	8.9698	62.3184	21.8397	48.7871	16.7018	15.3372	12.9098	64.1243	23.5442
658	confirmatory	325	32083	46.2615	14.6724	4.43692	7.3472	50.6985	19.326	38.6185	14.7052	10.7908	9.83251	49.4092	19.5586	49.366	17.5641	5.08677	7.76099	54.4527	21.7728	43.1285	17.2534	12.5612	11.6826	55.6897	22.8607
659	confirmatory	300	30874	45.1367	13.2747	3.99	6.54416	49.1267	16.93	36.8	12.9909	10.6767	9.22764	47.4767	17.6505	45.9983	16.7359	4.77891	6.98097	50.7772	20.2047	39.9855	16.5016	11.7733	10.3451	51.7588	21.0607
660	confirmatory	496	39295	50.4698	13.8896	4.86694	7.43174	55.3367	17.9689	42.4214	14.3755	12.6875	10.8203	55.1089	19.5892	52.2653	17.2605	5.71757	7.93772	57.9828	21.5164	45.6772	17.1193	13.978	11.9345	59.6552	22.9453
661	confirmatory	1081	57055	49.5088	14.1242	4.67345	7.63858	54.1822	18.7898	41.3756	14.2503	12.5569	10.9977	53.9325	20.06	51.1449	17.1433	5.29435	7.62313	56.4393	21.1442	44.3728	16.6928	13.5135	11.81	57.8863	22.3697
662	confirmatory	192383920	970862042	56.202	9.07272	8.26965	5.61874	64.4716	12.3687	42.2863	11.1753	19.2093	5.90791	61.4957	14.2861	55.4794	9.39845	7.84174	5.38802	63.3212	12.4379	41.5523	11.1327	18.9558	5.87944	60.5081	14.1016
663	confirmatory	1653	69715	52.003	14.8517	6.16455	8.99257	58.1676	20.3559	44.5826	15.5543	13.6183	11.4564	58.2008	21.937	52.9147	17.863	5.88051	8.13149	58.7953	22.542	46.5243	17.7367	13.8855	11.9256	60.4099	23.844
664	confirmatory	1275	61707	55.5765	13.6737	9.41569	12.9056	64.9922	23.4096	47.7357	14.4595	19.058	14.159	66.7937	24.8645	52.8881	16.4273	6.57588	8.90976	59.464	21.9282	46.7512	15.9735	15.2269	12.6503	61.9781	23.5814
665	confirmatory	276	29663	51.5326	13.4906	7.3442	11.6389	58.8768	22.2524	43.5978	14.0578	15.0181	12.7349	58.6159	23.337	50.0534	17.0461	5.86333	7.97846	55.9167	21.8947	43.5106	16.4172	13.936	11.4633	57.4467	23.1304
666	confirmatory	1485	66274	58.9441	15.0882	8.50707	9.31484	67.4512	21.0089	51.2384	16.7754	16.4572	11.6703	67.6956	23.35	56.5394	17.8409	7.18242	8.80257	63.7218	23.3089	49.7191	18.1351	15.7314	12.5641	65.4505	25.263
667	confirmatory	378	34546	53.3492	11.049	6.55026	7.91157	59.8995	15.6249	43.2063	12.6098	15.3704	9.31246	58.5767	17.7795	49.0235	15.6515	5.76759	7.61281	54.7911	20.0823	42.2135	15.2677	13.9458	10.8031	56.1593	21.3079
668	confirmatory	153	198	65.5556	11.1159	17.2484	16.1344	82.8039	24.7644	54.2745	15.3851	26.8693	14.3011	81.1438	26.2597	65.8333	9.43788	13.6616	9.76639	79.4949	16.0847	54.8485	12.5236	22.8889	8.43414	77.7374	17.6538
669	confirmatory	28	168	67.9643	15.5765	29.8929	27.1189	97.8571	40.317	55.0357	18.7369	36.8214	23.3096	91.8571	40.8853	63.9226	9.10353	11.756	5.8181	75.6786	13.3054	51.4405	12.708	22.25	5.98576	73.6905	15.8598
670	confirmatory	105	210	64.9048	12.3495	18.6095	17.8296	83.5143	27.471	53.1333	16.5146	27.1524	14.278	80.2857	27.333	65.0952	8.80411	13.0429	8.89132	78.1381	14.887	53.8714	11.8857	23.0333	9.03443	76.9048	17.7998
671	confirmatory	91	210	64.0879	12.8752	18.033	17.8434	82.1209	28.3027	52.2198	16.992	27.0659	15.1311	79.2857	28.8568	64.8238	8.36102	13.1	8.17538	77.9238	13.3941	53.4238	11.4104	22.8857	7.55878	76.3095	15.6485
672	confirmatory	6	216	73.8333	13.4524	44	36.5513	117.833	48.0808	67.5	19.2432	52	33.8881	119.5	47.45	60.5231	11.4838	11.9491	6.34088	72.4722	15.6704	49.588	13.8494	20.1944	5.61304	69.7824	17.2967
673	confirmatory	45	190	71.6	9.07143	21.4	20.6644	93	26.7233	62.4444	13.3068	29.5111	18.8048	91.9556	28.5362	66.1	8.3232	13.4211	6.66679	79.5211	12.6732	54.3105	13.0977	22.5895	5.2352	76.9	15.5885
674	confirmatory	55	198	67.6182	9.50144	18.1455	19.0024	85.7636	25.9943	57.2727	14.9709	27.4182	17.5137	84.6909	28.45	66.1162	9.3993	14.4343	9.55844	80.5505	15.7556	54.0808	12.9992	23.1364	6.32749	77.2172	16.2117
675	confirmatory	3741	1740	63.5218	11.652	10.7592	7.35367	74.2809	16.14	50.7078	14.4036	22.0027	7.3975	72.7105	18.0826	63.1178	10.2414	10.8339	6.14456	73.9517	13.5689	51.0086	13.0197	21.4046	6.15364	72.4132	15.8612
676	confirmatory	253	529	59.6601	10.3166	12.1502	10.072	71.8103	17.4339	47.0435	13.5943	21.2292	10.0595	68.2727	20.5585	55.7127	9.0713	8.91682	5.1154	64.6295	12.1173	43.0189	11.1713	17.8185	5.59873	60.8374	14.1022
677	other	258840	676800	55.2129	8.62921	8.89295	6.16055	64.1059	12.4469	41.7875	10.7912	19.568	6.26079	61.3555	14.342	55.1944	8.7006	8.15679	5.4909	63.3512	11.8215	41.3627	10.7369	18.9647	5.74324	60.3274	13.6668
678	other	136	27931	56.0882	8.78675	8.09559	5.08866	64.1838	12.362	42.3897	9.98308	18.7206	5.85085	61.1103	13.815	54.9466	8.74009	7.95664	5.49135	62.9033	12.1689	41.6431	10.635	18.6192	5.58685	60.2624	13.7232
679	confirmatory	210	1533	59.1524	8.85047	10.0381	8.1263	69.1905	14.3451	45.4476	11.1814	23.1	7.51423	68.5476	15.6321	59.1768	9.32693	9.69993	7.88817	68.8767	14.5491	44.9517	11.7514	21.5864	7.85632	66.5382	16.7704
680	screening	7021	7356223	56.7149	9.1058	8.49779	7.26561	65.2126	13.8923	42.2357	11.2493	20.9828	7.24269	63.2185	15.6576	56.2781	8.93444	7.99766	5.52495	64.2757	12.0642	41.7704	10.9662	19.9443	5.88789	61.7147	13.9302
681	confirmatory	990	810	64.4828	9.74307	10.9414	7.84226	75.4242	15.1613	51.7343	13.0096	21.9141	7.59994	73.6485	17.4898	59.142	10.8165	8.97407	5.65734	68.116	14.2209	46.0111	12.9509	20.1864	6.44371	66.1975	15.9778
682	confirmatory	78	208	66.2179	9.30807	16.1026	14.5599	82.3205	20.753	54.9487	14.0175	24.9744	13.2331	79.9231	23.4475	65.5625	9.50189	13.8942	9.43313	79.4567	16.373	54.5865	13.6244	23.3173	8.18419	77.9038	18.7545
683	confirmatory	36	180	66.0278	8.93304	17.6111	19.1778	83.6389	26.0342	54.4722	15.0095	25.9722	17.8685	80.4444	28.5712	65.4833	9.08463	13.4222	7.626	78.9056	14.0842	54.0833	12.9247	22.5333	5.87714	76.6167	16.4647
684	screening	4371	5812960	56.89	9.56237	8.21254	5.7833	65.1025	12.9859	42.9677	11.6286	19.73	6.0832	62.6978	14.963	56.3703	9.29356	8.03917	5.58411	64.4094	12.45	42.213	11.3256	19.5608	5.9536	61.7738	14.3793
685	screening	16110	5362920	58.3603	9.86759	8.72508	5.9444	67.0854	13.425	44.3189	12.0504	19.536	6.44535	63.8549	15.2223	57.2522	9.42589	8.20856	5.51217	65.4607	12.5523	43.0557	11.5661	19.4215	6.06252	62.4773	14.4872
686	screening	1378	196630	57.4427	8.42464	9.1045	6.41683	66.5472	12.3748	43.4557	11.0041	20.2525	6.67201	63.7083	14.7071	57.3538	8.78306	8.33508	5.82477	65.6889	12.1931	43.161	11.017	19.2435	6.30957	62.4045	14.3088
687	screening	4371	3085080	59.1457	9.85162	10.0176	8.47273	69.1633	15.7924	45.2588	12.5101	21.5893	8.3511	66.8481	18.1604	57.5545	9.2973	8.58119	5.86697	66.1357	12.6899	43.4582	11.5762	20.2321	6.22939	63.6903	14.856
688	screening	32640	6871296	56.7945	9.06786	8.21455	5.55269	65.0091	12.3654	42.3346	11.4928	19.568	5.72752	61.9025	14.4751	56.614	9.11301	8.06933	5.55552	64.6833	12.3482	42.1976	11.3823	19.5494	5.8767	61.747	14.3742
689	confirmatory	3160	4896240	56.7927	8.66402	9.07342	7.14107	65.8661	13.4409	43.1946	11.3804	18.7528	6.94591	61.9475	15.8788	56.0028	8.65707	8.03993	5.17871	64.0427	11.5959	42.01	11.0991	18.4994	5.4202	60.5094	13.8579
690	confirmatory	3321	7829032	60.0524	9.82048	9.22523	6.65314	69.2776	14.1946	46.8702	12.3609	19.2147	6.86294	66.0849	16.089	57.7716	9.36945	8.12949	5.31546	65.9011	12.4491	43.9125	11.7202	18.625	5.54277	62.5375	14.2372
691	confirmatory	105	570	59.3429	7.9721	10.9333	7.22212	70.2762	12.7946	45.0286	11.9948	22.9619	6.8401	67.9905	15.8845	58.214	8.27641	9.97018	7.12066	68.1842	12.9373	44.4614	11.0111	20.8123	7.1677	65.2737	15.1889
692	confirmatory	2775	2400	65.435	11.1748	11.2432	7.56302	76.6782	15.8417	52.8695	14.0179	22.422	7.48608	75.2915	17.6125	61.7975	10.8999	10.5017	6.41805	72.2992	14.5288	49.3871	13.6846	21.3079	6.60218	70.695	16.9117
693	screening	8001	12267438	58.7304	9.26608	8.61955	6.24125	67.35	12.9528	44.6227	11.7306	20.0676	6.4777	64.6903	15.2364	57.1604	9.16674	8.18069	5.57146	65.3411	12.3176	42.8948	11.4201	19.6226	5.99461	62.5174	14.4453
694	confirmatory	153	20808	50.1569	15.6865	6.40523	9.09991	56.5621	22.2151	36.5752	15.6014	15.3203	10.2409	51.8954	21.878	52.9674	14.5892	5.79253	5.73324	58.7599	17.8345	40.2004	14.3334	15.7582	8.08482	55.9585	18.1697
695	confirmatory	990	810	64.5859	10.1526	10.8949	7.8175	75.4808	15.5439	51.6727	13.2817	22.1798	7.5491	73.8525	17.5155	59.3074	10.2591	8.94444	5.71171	68.2519	13.7111	46.3284	12.5235	20.0519	6.47462	66.3802	15.6857
696	confirmatory	682696	110196954	54.8131	9.15632	7.58106	5.4617	62.3941	12.3669	40.0808	11.4522	18.1154	5.82189	58.1963	14.4254	55.202	9.11845	7.52281	5.0716	62.7248	11.9262	40.6994	11.2662	18.3081	5.38224	59.0075	13.8203
697	screening	5151	9789858	56.7969	9.39293	8.0697	5.71637	64.8666	12.7108	42.1842	11.5187	20.0235	6.46073	62.2077	14.8309	56.4015	9.29248	7.94998	5.54111	64.3514	12.4569	41.8911	11.4243	19.6282	6.11166	61.5193	14.4573
698	screening	3	12	63.3333	2.08167	10.3333	5.68624	73.6667	7.57188	44.6667	15.0444	16.3333	1.52753	61	16.4621	55.8333	11.8998	12.1667	14.5279	68	25.5129	42.6667	16.6151	22.4167	13.1803	65.0833	28.1988
699	screening	120	288	58.6417	7.9661	11.2917	8.96904	69.9333	15.5405	44.0667	11.9507	21.8917	7.2989	65.9583	17.565	58.9479	10.8804	13.9861	14.9964	72.934	24.6994	46.3056	15.5706	23.9583	12.966	70.2639	26.817
700	confirmatory	153	1332	55.6601	11.9104	9.08497	12.9777	64.7451	23.12	41.3595	13.6982	18.9869	13.1469	60.3464	24.6884	54.4369	8.36452	7.82132	6.41359	62.2583	12.5252	39.982	10.9113	17.9392	7.20099	57.9212	15.3819
701	screening	2346	2266305	66.3061	10.358	16.3086	15.811	82.6147	23.6159	53.6351	15.0836	28.6722	14.0445	82.3073	26.4385	59.7951	9.15162	9.22946	6.08618	69.0246	12.6893	45.5623	11.803	21.3436	6.21181	66.906	15.0087
702	confirmatory	703	912	55.2276	9.69048	10.0882	12.2244	65.3158	19.9684	42.2347	12.4434	20.1138	12.0215	62.3485	22.5203	55.216	8.80141	9.69189	9.06995	64.9079	15.3889	41.7741	11.2039	20.3158	10.1177	62.0899	18.5455
704	screening	293761	73473998	58.6797	8.80683	9.12333	6.51748	67.803	13.0197	45.2727	11.6552	19.3674	6.68559	64.6401	15.4466	56.9399	8.8269	8.02565	5.12621	64.9655	11.7524	42.889	11.2463	18.6873	5.30779	61.5763	13.8028
705	screening	820	388598	59.328	9.92123	10.0817	7.34378	69.4098	14.619	45.7549	12.1493	20.3439	7.26987	66.0988	16.3272	57.4633	9.43327	8.78426	5.54177	66.2476	12.6512	43.6934	11.4207	19.8546	5.86397	63.548	14.2917
706	screening	8128	1202048	56.0707	9.31465	8.82603	6.80638	64.8968	13.7792	42.237	11.4184	20.0351	7.29077	62.272	15.55	56.1643	9.00547	8.16247	5.38288	64.3268	12.1642	42.1142	10.9786	19.2374	5.78012	61.3516	13.8101
707	screening	47278	27729856	54.8095	9.52237	9.98439	9.23184	64.7939	16.0766	40.9416	11.763	22.5831	9.83247	63.5247	18.936	53.5458	9.14792	7.88888	5.75356	61.4347	12.4004	39.5288	11.018	19.3691	6.15117	58.8978	14.3659
709	screening	6417153	220902696	59.5395	9.31781	9.75379	6.18645	69.2933	13.1868	45.9492	11.9201	19.932	6.3632	65.8811	15.7075	56.9365	8.98951	8.29321	5.2337	65.2297	11.9966	42.8111	11.2547	19.0785	5.48005	61.8896	14.0476
710	screening	10296	13981968	61.2464	10.0318	9.78778	8.86432	71.0342	16.0775	48.4087	13.0273	19.7933	9.2513	68.202	18.7621	57.6266	9.69016	8.16557	5.72001	65.7922	13.015	43.9839	11.9598	18.9102	6.45703	62.894	15.24
711	confirmatory	136	578	56.1838	9.91684	8.19853	8.28369	64.3824	15.962	43.6397	12.5218	17.9412	9.08133	61.5809	19.0875	57.0225	9.38478	7.94637	5.7735	64.9689	13.1773	43.6488	11.8602	18.2474	6.78407	61.8962	15.663
712	confirmatory	3916	15397	59.8861	10.0206	9.27886	7.745	69.165	15.1631	46.4821	12.7341	19.0194	8.06779	65.5015	17.7604	57.7239	10.2	8.64311	6.83343	66.367	14.7011	44.1571	12.6634	19.2277	7.54688	63.3848	17.3342
713	confirmatory	24090	47960	55.2989	9.40787	8.36746	5.43099	63.6664	12.7356	41.8083	11.7503	18.4094	5.63692	60.2178	14.8126	54.9237	9.62096	8.07181	5.44325	62.9955	12.7959	41.1712	11.5712	18.4927	5.59015	59.6639	14.4982
714	confirmatory	66	360	53.197	7.97346	7.60606	5.57985	60.803	11.6964	37.7121	10.1326	19.0606	5.21795	56.7727	13.4517	54.5278	8.2829	8.02778	7.29057	62.5556	13.3839	39.2972	10.7015	19.8222	7.36676	59.1194	15.83
715	confirmatory	351	54	59.1197	11.7402	8.87749	8.48221	67.9972	17.6309	46.188	14.323	20.4644	8.76443	66.6524	19.5313	52.7222	12.6333	8.37037	4.36667	61.0926	14.0421	40.5556	10.6765	16.6111	4.1818	57.1667	13.3441
716	confirmatory	136	1292	68.3162	9.35292	17.2941	16.5131	85.6103	24.3366	56.1838	14.796	30.9265	14.6872	87.1103	26.9594	60.6385	9.5903	9.16176	5.64721	69.8003	12.7089	45.2748	11.914	21.3986	6.05345	66.6734	14.9119
717	screening	703	3431476	58.3414	8.77188	8.4936	6.02106	66.835	12.4637	44.2902	11.6538	20.6458	6.39854	64.936	15.5377	57.2083	8.98241	8.18501	5.54838	65.3933	12.2433	42.6525	11.4625	19.6111	5.90854	62.2636	14.5801
718	confirmatory	21	308	74.5238	10.8518	28	28.7472	102.524	38.6117	61.3333	19.4816	40.4762	27.7013	101.81	46.0506	61.1071	12.1389	10.6656	11.9696	71.7727	21.4259	47.3247	14.4877	22.6753	15.7971	70	27.4198
719	screening	434778	78047315	55.8056	9.10306	8.29116	5.56803	64.0968	12.4377	41.9148	11.3241	18.5514	5.79461	60.4661	14.3901	55.602	9.08133	7.99077	5.28931	63.5928	12.0784	41.5306	11.1147	18.8507	5.64892	60.3813	13.9454
720	screening	10153	13787774	55.7079	8.75676	8.26613	5.37681	63.974	11.8655	41.6383	10.9702	19.2089	5.58423	60.8472	13.7365	55.8129	8.97255	7.99338	5.31615	63.8063	11.97	41.6086	11.0659	19.245	5.68998	60.8536	13.825
721	confirmatory	210	1533	59.1524	8.85047	10.0381	8.1263	69.1905	14.3451	45.4476	11.1814	23.1	7.51423	68.5476	15.6321	59.1768	9.32693	9.69993	7.88817	68.8767	14.5491	44.9517	11.7514	21.5864	7.85632	66.5382	16.7704
722	screening	703	47006	58.5477	8.80965	11.808	12.53	70.3556	19.9802	44.7454	13.0212	22.9644	11.3279	67.7098	22.4001	58.463	7.60058	10.9605	9.57143	69.4235	15.52	44.2935	11.6724	22.056	8.54942	66.3496	18.1266
724	confirmatory	105	645	59.9238	13.2053	13.8095	17.5899	73.7333	29.5597	44.8	18.3106	25.9048	15.187	70.7048	32.3478	57.0977	8.36557	11.1845	10.7651	68.2822	17.8145	44.0775	12.8377	22.2868	9.75029	66.3643	20.7823
725	screening	0	1274	0	0	0	0	0	0	0	0	0	0	0	0	55.6625	6.88606	9.5	4.81948	65.1625	9.83858	41.8344	9.4793	19.4105	4.44202	61.2449	12.2025
726	confirmatory	351	648	64.6068	13.6748	15.661	17.8265	80.2678	28.8199	51.0855	16.465	29.1709	19.6828	80.2564	33.8438	56.4151	9.60691	8.46914	5.8618	64.8843	13.1811	43.3256	11.2467	18.4506	6.62747	61.7762	15.0383
727	screening	324415	77178530	57.2806	10.336	9.0366	5.9356	66.3172	13.9708	43.902	12.5904	19.1158	6.1771	63.0178	16.1085	56.3049	9.55741	8.22767	5.36014	64.5325	12.6352	42.3647	11.7212	18.9649	5.67859	61.3295	14.6248
728	confirmatory	1378	1802	69.9311	9.78552	20.381	18.7702	90.312	26.2296	58.3512	15.0863	33.0994	16.2857	91.4507	28.8624	61.1754	8.80578	9.76471	6.24923	70.9401	12.2277	46.7714	12.2122	22.0583	6.12796	68.8296	15.1702
729	screening	98346	42675948	56.8613	8.36343	8.8258	6.50017	65.6871	12.6636	42.8271	11.0321	19.2915	6.80902	62.1186	15.1627	55.9327	8.50779	7.9489	5.11085	63.8816	11.4315	41.5732	10.8319	18.7833	5.41906	60.3565	13.5301
730	confirmatory	0	50	0	0	0	0	0	0	0	0	0	0	0	0	58.68	9.15053	7.38	4.2373	66.06	11.9308	43.78	10.2664	16.06	4.60439	59.84	10.886
731	screening	132870	100371804	55.9908	10.0332	8.60106	6.412	64.5918	13.9651	42.9551	11.9422	19.4409	6.59694	62.396	15.6604	55.6312	9.43911	7.81357	5.15424	63.4448	12.3069	41.7207	11.4192	18.9057	5.53188	60.6264	14.059
732	screening	15	7152	77.6667	4.33699	27.7333	18.297	105.4	20.4443	64.2	13.2891	38.2	15.6306	102.4	26.6426	61.8681	10.6452	9.56194	7.36674	71.4301	15.3659	48.4365	12.7287	20.1812	7.69897	68.6177	16.7159
733	confirmatory	18721	38024	57.1426	9.75538	8.42909	6.08798	65.5717	13.4314	42.7079	12.0214	19.5561	6.2622	62.264	15.5547	56.3243	9.94469	8.25276	5.67411	64.5771	13.3018	42.4419	11.8038	19.3341	6.01636	61.7759	15.0948
734	screening	28	41032	70.1429	11.2898	20.1429	22.8177	90.2857	31.8432	61.4643	14.8386	29	20.3288	90.4643	33.7128	59.6653	9.74023	10.2213	5.73881	69.8866	13.1025	47.5891	11.9231	19.9766	5.70021	67.5657	14.7777
735	confirmatory	105	390	59.7143	10.2523	9.32381	10.013	69.0381	17.5663	44.781	13.087	19.9333	9.96848	64.7143	20.8759	57.5154	8.37726	7.55641	4.51682	65.0718	10.4761	42.0923	11.3122	17.5385	5.05724	59.6308	13.2431
736	screening	21321	19945278	55.7718	9.75835	8.82885	7.76925	64.6006	15.0046	42.485	11.8838	18.7529	7.73349	61.2378	16.6392	55.399	9.32195	7.95498	5.27427	63.354	12.2943	41.6642	11.2654	18.6166	5.72063	60.2807	14.1049
737	confirmatory	2016	2048	55.245	9.72957	8.33978	6.0952	63.5848	13.5687	41.8557	11.29	18.8874	6.12579	60.7431	14.583	54.936	9.7136	8.34033	5.63409	63.2764	13.331	41.2744	11.4468	18.7822	5.79106	60.0566	14.7316
738	screening	11671696	446375327	56.2873	8.413	8.53978	5.51818	64.8271	11.6496	42.3201	10.7737	19.5553	5.77135	61.8755	13.6791	55.934	8.69367	8.08006	5.40487	64.014	11.7672	41.7424	10.9095	19.3274	5.76956	61.0698	13.7513
739	screening	377146	83712508	56.6491	8.63704	8.28415	5.60938	64.9332	11.9361	42.5627	11.0437	18.9465	5.93248	61.5092	13.9972	56.1083	8.84648	7.9577	5.3389	64.066	11.8535	41.8677	11.0474	19.013	5.75363	60.8807	13.8495
740	screening	2016	6089216	58.2307	9.29013	9.47024	7.18643	67.7009	14.1508	44.5769	11.9849	20.7857	7.00441	65.3626	15.9746	56.9368	9.07607	8.39785	5.53385	65.3347	12.3152	42.695	11.2649	19.8651	5.826	62.5601	14.1761
741	confirmatory	23871	16644	56.1643	8.08792	8.71999	7.2243	64.8843	13.1175	42.1299	10.5971	19.631	7.12316	61.7609	15.1096	56.0218	8.66093	8.3662	6.28544	64.388	12.5077	42.6036	10.5662	19.355	6.77261	61.9586	14.347
742	confirmatory	276	6576	63.0217	10.7571	9.88768	10.034	72.9094	18.5695	49.3659	14.0273	23.4203	9.89678	72.7862	20.9474	59.2871	9.45117	8.60782	6.13213	67.8949	13.2515	45.4363	11.9147	20.2705	6.73405	65.7068	15.3062
744	screening	990	7380	66.3091	11.8868	10.6788	10.0224	76.9879	18.7375	53.2747	14.881	22.5768	11.3077	75.8515	22.6864	58.9056	10.2258	8.49106	5.80968	67.3966	13.4377	45.4954	12.292	19.1381	6.08164	64.6335	15.3546
745	screening	820	1358002	55.2549	8.75593	9.34268	7.1097	64.5976	13.1493	42.9317	10.7775	20.3427	7.08269	63.2744	14.8309	55.4687	8.83429	8.71354	5.94144	64.1823	12.3338	42.1399	10.8901	19.8048	6.13226	61.9448	14.1725
746	screening	66066	21569912	59.5027	10.5228	9.76616	7.57027	69.2688	15.4397	45.5669	12.9879	21.0922	7.32022	66.659	17.572	57.37	9.49978	8.47208	5.64832	65.8421	12.7806	43.1708	11.662	19.8506	5.88098	63.0214	14.8039
747	other	300	0	69.28	14.0848	13.5467	11.9864	82.8267	22.4752	60.64	15.4456	25.4433	15.2881	86.0833	26.9256	0	0	0	0	0	0	0	0	0	0	0	0
748	confirmatory	5151	9792612	58.087	9.68754	8.61483	6.29615	66.7018	13.3798	43.9619	11.9825	19.0831	6.88305	63.045	15.9324	56.7705	9.40942	8.12105	5.39032	64.8915	12.3989	42.5767	11.5744	18.985	5.80556	61.5618	14.5568
749	confirmatory	276	479	63.1051	9.3517	11.5725	11.1593	74.6775	17.9782	50.5217	12.1809	22.6558	10.1617	73.1775	19.3671	60.1712	8.69665	8.7119	6.63707	68.8831	12.6237	46.1524	11.09	19.6785	6.64845	65.8309	14.6564
750	screening	10011	12207456	66.0833	10.0413	12.0583	7.52156	78.1416	15.1033	53.8869	13.294	22.8767	7.73006	76.7637	17.7498	59.5934	9.4491	9.26396	5.9702	68.8574	13.0502	46.1967	11.9268	20.4446	6.3474	66.6413	15.1551
751	screening	18145	4477040	54.6422	8.81349	8.01615	5.43952	62.6584	11.967	41.1204	10.6985	18.7408	5.6723	59.8611	13.6813	54.8359	8.8004	7.82781	5.12848	62.6638	11.6247	40.8087	10.7091	18.8522	5.39492	59.6608	13.3958
753	confirmatory	861	11130	53.8688	8.21514	7.63647	5.99061	61.5052	11.7375	39.3055	10.3743	18.8339	5.60785	58.1394	13.7919	54.042	8.2757	7.87134	5.48629	61.9133	11.5642	39.9535	10.2643	18.5996	5.47416	58.5531	13.3532
754	confirmatory	28	568	56.5	15.3563	14.2143	22.2866	70.7143	34.7156	46.1429	17.9004	24.9286	21.0342	71.0714	35.1809	57.6426	12.2132	9.67077	9.82092	67.3134	19.9908	46.1232	14.6645	20.3486	11.5739	66.4718	23.3905
755	confirmatory	300	450	62.02	10.9266	11.0667	11.7943	73.0867	20.118	49.75	13.4555	21.8033	10.7889	71.5533	21.4317	60.18	8.08865	8.92	5.48964	69.1	10.6368	45.9378	10.1628	19.6889	6.06579	65.6267	13.1733
756	other	1	414	47	0	10	0	57	0	42	0	16	0	58	0	55.0242	10.8781	6.25362	4.18066	61.2778	13.1537	42.0966	12.7017	16.314	5.03238	58.4106	15.75
757	screening	10836840	879374061	55.8272	9.30132	7.66967	5.24055	63.4969	12.2593	41.3384	11.5661	18.582	5.61941	59.9204	14.3471	55.68	9.23555	7.60058	5.26061	63.2805	12.1774	41.1479	11.4308	18.7616	5.69064	59.9095	14.2196
758	screening	9054640	805533114	55.7081	9.31129	7.64735	5.27498	63.3554	12.2848	41.2333	11.5436	18.6776	5.67556	59.9109	14.3543	55.6332	9.24547	7.59751	5.28911	63.2307	12.2051	41.1117	11.427	18.8189	5.72916	59.9306	14.2397
759	screening	9669003	831784938	55.7781	9.29396	7.6573	5.25544	63.4354	12.2602	41.2893	11.5447	18.6243	5.64235	59.9136	14.334	55.6618	9.2341	7.59813	5.27288	63.2599	12.1844	41.1316	11.4229	18.7872	5.70684	59.9188	14.2198
760	screening	10113753	850247938	55.7471	9.28579	7.65258	5.24138	63.3997	12.2449	41.2633	11.535	18.5824	5.62235	59.8457	14.3157	55.6432	9.23042	7.59407	5.26292	63.2372	12.1745	41.1152	11.4171	18.7642	5.69507	59.8794	14.2082
761	screening	10258185	856147347	55.7862	9.28947	7.65924	5.24439	63.4455	12.248	41.3039	11.5436	18.5969	5.62751	59.9007	14.326	55.6634	9.23188	7.59804	5.26668	63.2615	12.1777	41.1355	11.4221	18.7727	5.6982	59.9083	14.2148
763	screening	0	169	0	0	0	0	0	0	0	0	0	0	0	0	70.2604	8.86289	27.4911	19.6084	97.7515	26.5154	61.5385	13.8465	35.8639	20.1654	97.4024	31.2654
764	screening	9493903	824389783	55.7136	9.30576	7.63967	5.25619	63.3532	12.2641	41.2394	11.5394	18.6363	5.65439	59.8757	14.3304	55.6331	9.24314	7.59243	5.27755	63.2256	12.1933	41.1117	11.4243	18.7966	5.71634	59.9083	14.2257
765	screening	78	2041	71.1923	9.40718	33.1923	25.5938	104.385	33.164	61.6154	15.8575	44.4744	25.4797	106.09	38.6823	67.7359	8.39878	22.8814	20.6009	90.6173	27.2491	55.1769	14.6997	33.5296	21.1364	88.7065	33.4431
766	confirmatory	10	50	81.8	10.6854	59.3	15.5638	141.1	25.0619	77.3	15.0706	64	13.7275	141.3	27.1582	69.44	8.76254	29.68	24.302	99.12	30.7615	57.76	16.5154	38.64	25.0198	96.4	38.4655
769	confirmatory	6	16	71	3.34664	12.3333	2.65832	83.3333	4.50185	60.6667	7.71146	24.5	3.83406	85.1667	5.77639	70.6875	11.6317	21.8125	24.1446	92.5	33.667	62.375	15.9452	29.6875	21.6386	92.0625	36.3345
770	screening	36	29349	56.6944	6.23272	9.86111	6.00549	66.5556	9.73783	45.1389	9.78381	18.3889	7.56412	63.5278	13.0941	57.0854	8.46086	8.61348	5.51617	65.6989	11.854	44.344	10.8223	18.4243	6.56607	62.7683	14.424
771	screening	1378	170606	55.6967	8.92872	9.3447	9.36213	65.0414	16.0676	41.6408	11.4243	20.0508	9.51918	61.6916	18.2614	55.9322	8.80821	7.9558	5.6806	63.888	12.3435	42.2473	10.9486	18.0544	6.02325	60.3017	14.0723
772	screening	171	61788	58.0351	9.13036	10.4912	10.9369	68.5263	17.7745	43.3743	12.7224	18.9708	8.41807	62.345	18.5331	56.0981	8.85199	8.31191	5.73356	64.41	12.1445	42.6165	10.9583	18.0024	5.8498	60.6189	13.963
773	confirmatory	27966	7821	67.0232	12.7218	12.1072	8.75081	79.1304	18.7221	56.0119	15.9991	22.412	8.72824	78.4238	20.9763	66.3968	13.3018	11.7463	8.20848	78.1431	18.8319	54.514	16.6294	22.4951	8.4213	77.0091	21.3852
774	other	153	1173942	63	10.4994	11.2288	9.60092	74.2288	17.2427	50.8235	14.0643	20.9412	10.4725	71.7647	21.2779	58.2561	9.42509	8.64601	5.5942	66.9021	12.6237	44.7618	11.7926	19.2419	6.05053	64.0037	14.7291
775	screening	402753	117861599	58.0368	8.83996	8.38583	5.89561	66.4227	12.4227	43.5802	11.4731	19.5143	6.17948	63.0945	14.7259	56.5268	8.97044	7.83297	5.32643	64.3597	12.0066	42.0298	11.3093	19.003	5.70392	61.0328	14.1
776	confirmatory	210	462	65.5429	9.49745	13.2714	13.3405	78.8143	20.6145	53.2	13.1687	23.8714	11.9568	77.0714	22.3039	60.2013	7.86523	8.54113	5.38148	68.7424	10.508	46.461	9.90221	19.6645	6.04054	66.1255	12.8628
777	screening	174331128	1435822979	54.1505	8.12914	7.53673	5.07925	61.6872	11.0348	39.6044	10.3144	18.6225	5.2856	58.227	12.9786	54.7944	8.64474	7.63664	5.23242	62.431	11.5812	40.4198	10.7106	18.973	5.57414	59.3928	13.4667
778	screening	204960381	1524983778	55.89	8.73569	8.05105	5.5816	63.941	12.0302	41.6211	10.887	19.7602	5.9936	61.3813	13.9367	55.7892	8.91729	7.84498	5.42602	63.6342	12.0021	41.4437	11.0264	19.4162	5.85079	60.8599	13.9139
780	other	210	315	59.1571	10.4318	10.5952	5.40627	69.7524	13.9916	48.1857	11.462	20.2905	6.23207	68.4762	15.4326	55.3778	9.79244	7.85397	5.07814	63.2317	12.93	42.9619	11.3387	17.8063	5.41147	60.7683	13.9615
781	screening	1162050	326837990	56.1428	9.37981	8.12565	5.63966	64.2685	12.617	42.3487	11.6588	18.4309	6.20608	60.7796	14.915	55.7952	9.32302	7.7099	5.26617	63.5051	12.2344	41.5974	11.4974	18.4659	5.74319	60.0633	14.3037
782	screening	304590	167965750	55.7185	9.76436	7.83255	5.41523	63.551	12.8486	41.6351	11.814	18.1566	5.9178	59.7918	14.9206	55.632	9.44384	7.63073	5.22173	63.2627	12.3393	41.2773	11.5342	18.4576	5.75915	59.7349	14.3872
784	screening	8385	3813290	55.6611	8.52134	7.73643	5.1498	63.3975	11.4986	41.2148	10.8415	19.0643	5.55984	60.2791	13.7039	55.6376	8.79676	7.79012	5.30651	63.4277	11.8228	41.1971	10.9862	19.2102	5.65499	60.4073	13.8765
785	confirmatory	780	0	68.6051	10.8502	11.5923	10.5449	80.1974	18.208	55.6372	14.5832	23.9628	11.7407	79.6	22.4424	0	0	0	0	0	0	0	0	0	0	0	0
786	confirmatory	21	182	54.9048	11.162	10.381	8.04659	65.2857	14.3741	42.8095	12.3232	18.0476	8.60509	60.8571	17.1356	56.0769	9.55152	8.46154	8.32464	64.5385	15.1503	42.4341	11.8947	18.4725	7.81462	60.9066	17.176
787	confirmatory	276	3840	69.2174	8.5086	17.1268	14.3824	86.3442	20.9215	56.8877	13.2897	30.1341	12.09	87.0217	22.9629	61.2117	8.8022	10.3466	6.86505	71.5583	13.2464	47.7521	12.1533	22.8878	6.83502	70.6398	16.0914
788	confirmatory	4186	20884	58.1591	8.80781	8.80387	7.81568	66.963	14.2475	43.7188	11.9686	19.5456	8.14604	63.2645	16.8204	56.3459	8.68057	7.97098	5.61464	64.3168	11.8777	42.017	11.1369	18.7809	5.94977	60.7979	14.0058
789	confirmatory	435	8670	53.8276	8.37046	8.23218	8.19176	62.0598	13.8535	40.4276	10.741	18.5333	8.47037	58.9609	16.3614	54.7792	8.2922	7.68385	5.42996	62.4631	11.2869	40.8765	10.5578	18.3239	5.79914	59.2003	13.3156
790	confirmatory	1596	14934	61.4229	9.04248	10.3465	10.4484	71.7694	16.9688	46.6911	12.8541	21.1917	10.3814	67.8828	20.1211	57.9318	8.66968	8.35992	5.81326	66.2917	12.1457	43.3171	11.5338	19.2273	6.2057	62.5443	14.5076
791	confirmatory	210	42	73.9048	10.1388	32.919	22.8916	106.824	31.6698	64.5524	15.4656	49.2857	16.6099	113.838	29.9737	73.4286	8.32318	43.4286	22.0843	116.857	29.3395	68.4048	12.4901	53.7857	15.3711	122.19	26.2281
792	confirmatory	210	8904	63.3667	12.1786	10.5571	6.07915	73.9238	15.7909	48.7952	14.1749	21.9	6.57052	70.6952	17.9367	58.4696	10.3094	9.35366	6.10325	67.8232	14.0421	44.9435	12.7196	20.545	6.36345	65.4885	16.2179
793	screening	948753	190239787	54.5732	7.84233	8.11003	5.59627	62.6832	11.2854	40.4602	10.3151	18.9634	5.90504	59.4236	13.3923	54.3865	8.27868	7.66683	5.18798	62.0533	11.2233	40.1955	10.4894	18.7466	5.61589	58.9422	13.1924
794	other	22155	113307	57.0224	11.1009	9.37978	6.57417	66.4022	15.2481	44.0933	13.1004	19.1619	6.94052	63.2552	17.3091	57.0487	10.5332	9.05141	5.73128	66.1001	14.021	43.8232	12.6943	18.994	6.01898	62.8172	16.1124
795	screening	31626	5891508	53.7649	8.92848	8.0665	5.62053	61.8314	12.046	39.7011	10.8315	18.8523	5.84058	58.5534	13.9561	54.0854	9.03279	7.80335	5.23851	61.8887	11.8993	39.8858	10.8069	18.8553	5.53553	58.7411	13.6566
796	screening	129795	47660519	56.1481	9.28644	7.95394	5.58792	64.1021	12.4931	41.9222	11.3928	19.5302	6.03005	61.4525	14.3794	56.0473	9.19851	7.89034	5.49364	63.9377	12.311	41.73	11.3127	19.4422	5.94448	61.1722	14.2518
797	screening	5886	21245844	57.4529	9.94859	8.55165	6.00305	66.0046	13.7075	43.4857	12.378	19.131	6.07495	62.6167	15.842	56.2364	9.32038	7.88542	5.21014	64.1218	12.3018	41.9483	11.5335	18.8538	5.53742	60.8021	14.3103
798	screening	43956	64433853	58.6685	10.2211	9.2391	7.33988	67.9076	15.1027	44.435	12.9784	20.7243	7.53932	65.1593	17.8089	56.9346	9.57288	8.12943	5.62354	65.064	12.8424	42.4651	11.9577	19.5448	6.06308	62.01	15.1339
799	screening	353220	115407907	55.7785	9.20812	7.9561	5.64348	63.7346	12.4477	41.3045	11.5812	18.8558	5.97992	60.1603	14.5867	55.2695	9.16509	7.68952	5.24195	62.959	12.0637	40.8223	11.3539	18.8419	5.65813	59.6643	14.0588
800	screening	208335	139101887	58.0786	9.79497	8.48095	6.66237	66.5596	13.9812	43.6226	12.4123	20.1121	6.89546	63.7346	16.406	56.7337	9.42909	7.89477	5.52447	64.6284	12.5842	42.2045	11.7312	19.3866	5.98156	61.5911	14.7656
801	confirmatory	28	144	73.3214	12.567	40.5714	24.5378	113.893	36.1267	70.6786	14.3992	47.25	23.5429	117.929	36.4305	69.9653	14.4263	27.5764	24.2082	97.5417	36.2279	61.6389	17.6733	37.2569	21.9245	98.8958	37.744
802	screening	128271	47495253	56.8125	9.21192	8.06764	5.56466	64.8802	12.5041	42.3266	11.6085	18.9552	5.79686	61.2818	14.5577	56.3469	9.12579	7.90637	5.37776	64.2532	12.196	41.9059	11.3853	19.1016	5.71787	61.0074	14.2048
803	screening	226128	93384806	55.7114	8.81969	8.24709	6.11816	63.9585	12.6361	41.4399	11.3776	18.5935	6.3575	60.0334	14.9697	55.2171	8.81955	7.73509	5.15219	62.9522	11.7294	40.8105	11.1014	18.5324	5.43234	59.3428	13.7717
804	screening	244650	96171600	61.4773	10.0127	9.47803	6.59572	70.9554	14.2269	47.9182	12.8928	20.0852	6.90592	68.0034	16.5805	57.7634	9.55251	8.28572	5.49718	66.0492	12.7271	43.7196	11.8823	19.2452	5.90048	62.9648	14.7288
805	summary	105	0	58.2571	9.55252	10.6762	10.5616	68.9333	18.4095	43.5905	12.9672	21.6381	9.76072	65.2286	20.6957	0	0	0	0	0	0	0	0	0	0	0	0
806	confirmatory	10	1500	64.8	16.4574	22.9	24.6597	87.7	39.8722	55.2	20.9698	32.2	22.1851	87.4	42.301	59.9133	8.25344	10.8833	6.90518	70.7967	13.0277	47.3307	11.5973	21.1947	6.98169	68.5253	15.9109
807	screening	1431	511110	56.0196	8.80398	9.28092	9.14411	65.3005	15.6484	42.3718	11.6221	19.8008	8.73568	62.1726	17.6465	55.8519	8.56086	8.18787	5.81789	64.0398	12.0479	41.8605	10.9869	19.3042	6.09146	61.1648	14.1187
808	screening	26796	21429144	56.5305	9.89252	8.13282	5.73688	64.6633	13.2129	42.5045	11.8728	19.6559	6.19834	62.1604	15.0651	56.2145	9.47338	7.97506	5.59282	64.1895	12.6635	42.0071	11.5529	19.5074	6.05543	61.5145	14.6149
809	confirmatory	29646	61732	59.6269	9.37125	8.73946	6.85071	68.3664	13.7656	44.7357	12.1354	19.9212	6.99194	64.6569	16.2584	58.5178	9.07903	8.64615	6.03863	67.164	12.7785	44.1254	11.7746	19.582	6.21681	63.7075	15.1172
810	confirmatory	5886	10900	56.5788	11.3473	9.44275	7.23571	66.0216	15.9453	44.2781	13.4235	18.5241	7.33326	62.8022	17.9212	56.7629	11.1099	9.10339	5.82345	65.8663	14.637	43.6927	12.9857	18.8874	6.26445	62.5801	16.6368
811	screening	45	155980	57.3111	10.0833	8.44444	7.33161	65.7556	13.8534	46.8444	11.5009	19.3111	11.0799	66.1556	19.1097	57.4613	9.98664	8.24436	6.17779	65.7056	13.386	45.1827	11.7998	18.5477	7.33151	63.7304	15.7752
812	confirmatory	10	2460	58	5.696	9.5	3.74907	67.5	7.69199	43	6.01849	22.3	5.03433	65.3	9.23821	58.1423	8.07927	8.8248	5.82612	66.9671	11.4896	43.085	10.3121	20.9232	5.96119	64.0081	13.5948
813	screening	28	513624	57.4286	10.3938	6.14286	5.02375	63.5714	13.3234	42.75	11.7588	16.9286	5.82414	59.6786	14.3115	56.7945	9.46611	7.17712	5.4701	63.9716	12.7663	42.6648	11.6002	17.6435	6.48538	60.3083	14.6203
814	confirmatory	105	135	60.419	11.3669	9.25714	7.87893	69.6762	17.4513	48.0952	13.8602	22.5714	8.76933	70.6667	19.5447	63.9407	9.77185	9.62222	9.02969	73.563	16.4106	49.163	13.4215	23.3185	9.53521	72.4815	19.7162
815	confirmatory	15	168	65.6667	17.1908	46.5333	19.0895	112.2	35.7315	61	20.3083	54.3333	20.756	115.333	40.355	69.1845	14.7525	46.25	20.1449	115.435	32.8711	62.3214	19.1272	53.6131	19.2643	115.935	36.9279
817	other	42778	40373935	56.0779	9.06365	7.4676	5.30379	63.5455	12.0981	41.0652	11.2142	19.3133	5.76597	60.3785	14.1449	55.746	9.12681	7.55189	5.33858	63.2979	12.148	40.9854	11.2522	19.1669	5.81789	60.1523	14.1832
818	screening	2053351	275797673	54.982	8.97247	7.95545	5.34415	62.9375	12.1387	41.1887	11.2912	17.9423	5.71484	59.131	14.2706	54.9375	9.04646	7.68817	5.12724	62.6256	11.9362	40.8119	11.2	18.3379	5.53357	59.1498	13.9161
819	screening	446985	87960026	55.3009	8.90259	7.72377	5.35892	63.0246	11.9306	40.9294	10.8711	19.2596	5.75321	60.189	13.7989	55.614	9.00893	7.77782	5.38909	63.3919	12.0425	41.2328	11.0477	19.3032	5.81053	60.536	13.9651
820	confirmatory	780	1400	61.0564	10.5395	12.3282	18.0947	73.3846	27.273	45.7936	16.3207	23.9603	16.0671	69.7538	30.0414	57.3679	8.21945	8.41714	7.36879	65.785	13.0267	42.2764	11.51	19.8179	7.41483	62.0943	15.5327
821	confirmatory	48828	118001	54.9506	9.19196	8.21627	5.70054	63.1669	12.549	41.1011	11.2541	18.7168	5.89537	59.8179	14.445	54.8079	9.09428	8.13874	5.32219	62.9467	12.1839	41.1167	11.1747	18.5632	5.51595	59.6799	14.0171
822	confirmatory	161596	68849	54.7279	9.0695	8.14739	5.49532	62.8753	12.3324	41.0449	11.2229	18.4922	5.6173	59.5371	14.208	55.027	9.26813	8.26548	5.3567	63.2925	12.313	41.4459	11.1628	18.8402	5.68955	60.286	14.0749
823	screening	150426	4924530	55.6397	8.87613	8.16427	5.83627	63.804	12.3142	41.5534	11.0773	19.2983	6.04775	60.8517	14.2345	56.0405	8.87171	8.14552	5.53957	64.186	12.0338	41.8568	11.006	19.4349	5.8745	61.2917	13.9787
824	screening	163306	5117684	55.8663	8.96848	8.33634	5.72576	64.2027	12.3533	41.7858	11.1521	19.0411	6.01883	60.8269	14.3547	56.0618	8.9093	8.20553	5.44775	64.2673	12.0217	41.8828	11.025	19.2865	5.8197	61.1692	13.995
825	confirmatory	1326	2600	50.7262	9.94239	6.8371	7.75292	57.5633	15.005	37.2353	11.5426	17.3808	7.89022	54.6161	16.7168	53.2623	8.97616	7.18462	5.25771	60.4469	11.9953	39.4662	10.98	17.9915	5.62787	57.4577	13.9923
826	confirmatory	136	1479	57.4118	12.6207	12.2794	18.0865	69.6912	29.1521	44.6618	15.7768	21.7279	17.2552	66.3897	31.0513	56.2049	9.0857	7.53753	5.3933	63.7424	12.2726	42.3644	11.1668	18.0406	6.4576	60.405	13.9514
827	screening	1347261	223525457	54.8652	8.92501	7.93179	5.36084	62.797	12.1269	41.0837	11.2655	17.9079	5.73805	58.9916	14.2609	54.848	9.00817	7.67098	5.10932	62.519	11.8901	40.7359	11.1642	18.3164	5.5283	59.0523	13.8684
828	screening	148785	75832299	57.9666	9.45107	8.53785	6.22505	66.5045	13.202	44.0739	11.9216	19.2051	6.43899	63.279	15.2732	56.5417	9.22899	7.95474	5.34383	64.4964	12.2394	42.3375	11.4773	18.9634	5.73345	61.3009	14.2274
830	confirmatory	990	495	60.9081	10.5614	11.8495	17.0653	72.7576	25.9502	45.5263	16.2169	23.4333	15.8441	68.9596	29.4535	58.2788	8.66744	9.5899	7.41698	67.8687	13.8408	44.1636	12.2699	20.3859	8.19318	64.5495	16.9531
831	confirmatory	561	3230	57.6916	10.0843	12.6524	15.2524	70.344	22.4485	43.451	13.1914	22.0517	13.2537	65.5027	23.8767	56.0693	8.74565	7.98235	4.97681	64.0517	11.4542	41.469	11.2476	18.3997	5.25683	59.8687	13.7565
832	confirmatory	2485	1562	61.9223	10.1884	14.0869	13.6614	76.0093	21.3309	49.0322	13.8334	27.7521	13.9142	76.7843	25.1536	61.5032	8.91028	11.235	9.12694	72.7382	15.4403	48.395	11.9871	23.8777	9.62226	72.2727	18.4122
833	screening	3081	1252071	61.0016	8.94001	9.53684	6.616	70.5385	12.6206	47.6125	11.4907	21.3363	7.09142	68.9487	14.9516	59.8587	9.50321	8.70907	6.26887	68.5677	12.9843	45.8971	12.0163	20.881	7.02127	66.7781	15.179
834	screening	7260	10220144	56.7135	9.30081	7.95055	5.77158	64.664	12.4831	42.8536	11.2656	19.4489	6.16292	62.3025	14.3182	56.3432	9.13124	7.93254	5.52901	64.2757	12.2143	42.3224	11.1487	19.4065	5.95759	61.7288	14.054
835	confirmatory	10	615	66.9	10.322	18.6	18.0321	85.5	26.1545	57.7	13.4334	33.5	18.8105	91.2	30.0843	57.0862	8.26243	8.39187	5.37132	65.478	11.573	43.6098	10.678	19.0439	5.72949	62.6537	13.7461
836	screening	29646	22144708	55.3872	8.99289	7.61145	5.27258	62.9986	11.8411	40.6573	10.9996	19.2886	5.78597	59.9459	13.8894	55.6711	9.05865	7.7275	5.36516	63.3986	12.0278	41.1161	11.1306	19.3318	5.87417	60.4478	14.0741
837	other	378	4004	63.4683	8.43859	10.0661	8.04288	73.5344	14.5161	49.7381	12.6721	20.5529	8.79978	70.291	17.6749	61.5949	9.0078	9.78247	7.24614	71.3774	13.7819	47.9895	12.0251	20.1419	7.90181	68.1314	16.4169
838	confirmatory	66	456	77.5	12.7451	42.197	33.4945	119.697	46.0658	66.6515	23.5689	67.3182	22.8218	133.97	45.0224	58.8333	15.7527	20.3355	21.3148	79.1689	35.145	44.2259	19.9846	34.0592	22.966	78.2851	41.1569
839	confirmatory	253	23	56.7589	9.89434	8.69565	7.77398	65.4545	14.9678	42.9842	12.2779	21.2648	9.18402	64.249	17.8743	64.1304	10.0558	10.1304	11.7292	74.2609	18.0207	49.6522	13.6402	26.4783	10.8748	76.1304	19.4125
841	screening	2122830	278381331	55.7338	9.30771	7.76536	5.44215	63.4991	12.3384	41.4011	11.3748	19.2106	5.92137	60.6117	14.242	55.5877	9.22966	7.71092	5.39773	63.2986	12.2466	41.1864	11.3188	19.1375	5.86921	60.324	14.1926
842	confirmatory	3	75	66.3333	0.57735	7	5.2915	73.3333	5.50757	62.6667	1.52753	22.6667	13.5031	85.3333	13.0512	64.12	8.04205	8.78667	5.52217	72.9067	11.878	51.1733	13.2302	19.1467	6.5671	70.32	15.9494
843	confirmatory	120	752	61.7167	11.1334	16	21.1334	77.7167	30.6252	48.6083	16.0526	25.7333	18.9279	74.3417	32.8584	56.7447	8.63993	9.12367	7.63598	65.8684	14.1448	43.1064	11.1659	19.5691	7.94123	62.6755	16.1087
844	confirmatory	861	31878	56.5598	10.645	9.15447	8.65075	65.7143	16.644	41.3786	12.8672	22.144	9.34109	63.5226	19.1235	56.0643	9.52691	8.20647	5.97366	64.2708	13.0491	41.2737	11.8221	19.8162	6.44143	61.0898	15.185
845	other	74305	36106826	56.7468	9.17055	8.16971	5.65661	64.9165	12.3837	42.2697	11.3081	20.0167	6.21441	62.2864	14.5011	56.3136	9.14192	7.99741	5.54652	64.311	12.2895	41.8806	11.2794	19.6816	6.05482	61.5623	14.3269
846	confirmatory	5151	19890	64.6849	9.8173	13.2334	11.667	77.9183	19.1701	51.0977	13.9496	25.0122	11.3474	76.1099	22.7864	59.5681	9.73856	9.33198	6.83031	68.9001	14.1183	45.3752	12.6696	20.785	7.06442	66.1601	16.9838
847	screening	24753	9104867	55.182	8.56842	7.67398	5.40776	62.8559	11.6633	40.9635	10.8805	18.3028	5.65683	59.2663	13.6829	55.5774	8.78999	7.77657	5.2612	63.354	11.6876	41.3382	10.9195	18.7618	5.57949	60.1	13.644
848	other	12561	14697960	56.2289	9.22317	7.90136	5.60508	64.1302	12.3536	41.5164	11.1899	19.7866	5.79615	61.3031	14.225	56.0228	9.17361	7.84945	5.47674	63.8723	12.2548	41.4781	11.2426	19.5446	5.85842	61.0227	14.2061
849	confirmatory	110215	131130	62.1401	10.1538	9.84482	6.95411	71.9849	14.6925	48.947	13.1118	20.2915	7.25055	69.2384	17.1102	60.2079	9.84492	9.02485	6.11792	69.2327	13.6276	46.4509	12.4015	19.7337	6.50289	66.1846	15.7392
850	confirmatory	104653	133278	61.7382	9.97064	9.49113	6.71548	71.2293	14.1905	48.3195	12.8097	19.9799	7.05075	68.2993	16.5239	60.4382	9.94988	9.15246	6.23751	69.5906	13.8963	46.7654	12.5993	19.8365	6.57541	66.6019	16.0505
851	confirmatory	1431	1458	57.4144	10.1005	9.74913	11.0052	67.1635	18.519	43.5793	12.1928	19.9546	10.8564	63.5339	20.0895	60.5528	9.64256	9.74143	7.8547	70.2942	14.6463	46.6632	12.2459	21.4376	7.72053	68.1008	16.3597
852	confirmatory	11628	75429	66.3377	10.0114	14.578	14.7734	80.9157	22.3179	53.0999	14.9894	27.2839	13.4017	80.3838	25.618	59.8295	9.43904	8.78173	5.81063	68.6112	12.827	45.3972	12.1984	20.6673	6.05452	66.0644	15.3078
853	screening	322003	36769370	56.1816	9.39402	7.93319	5.56786	64.1148	12.5599	41.8602	11.4538	19.4997	6.00212	61.3599	14.5395	56.1822	9.23498	7.93013	5.53126	64.1123	12.3766	41.8553	11.3221	19.5007	5.97488	61.356	14.3532
854	confirmatory	276	936	60.3913	10.2662	13.4493	17.6304	73.8406	26.1074	46.9312	14.186	23.6123	16.2272	70.5435	28.1571	55.6806	8.50929	8.54594	5.51285	64.2265	12.1682	41.8483	10.93	19.0641	5.91853	60.9124	14.1228
855	confirmatory	2485	34293	55.5565	11.0488	8.99718	9.01348	64.5537	17.3177	41.9159	13.5387	18.499	9.1211	60.4149	19.9704	55.6779	10.0783	8.12635	6.01784	63.8042	13.6148	41.892	12.2019	18.1752	6.50801	60.0672	15.907
856	confirmatory	1485	1430	57.2303	10.1526	9.19865	10.289	66.429	17.819	43.4263	12.0741	19.666	10.2402	63.0923	19.2977	60.6413	9.50183	9.62378	6.941	70.265	13.6114	46.5154	12.0483	21.4965	7.65452	68.0119	15.8697
857	confirmatory	4950	35600	59.8657	9.21622	8.49313	5.93395	68.3588	12.98	45.0846	11.7117	19.9287	6.25652	65.0133	14.7167	59.4075	9.10868	8.61213	5.96977	68.0197	12.8941	44.87	11.7046	19.8514	6.20647	64.7214	14.9682
858	confirmatory	25425	65540	60.4312	9.03369	8.80885	6.07201	69.2401	12.8982	45.8256	11.5878	20.0433	6.29634	65.8689	14.9708	59.66	9.06823	8.81422	6.0138	68.4742	12.8554	45.1284	11.6795	20.0092	6.23151	65.1376	15.0427
859	confirmatory	26106	82211	56.4273	8.88763	9.77316	7.295	66.2004	13.8755	42.8155	11.4334	20.2105	7.24051	63.026	15.9761	55.1679	8.5596	8.77689	6.00347	63.9448	12.2027	41.632	10.7278	19.5528	6.16714	61.1848	14.151
860	confirmatory	36046	120243	56.0172	9.12864	9.54037	7.30807	65.5576	14.1596	42.4796	11.6313	20.2818	7.25412	62.7614	16.2226	55.0884	8.58365	8.86037	6.03799	63.9488	12.2687	41.6253	10.6985	19.606	6.18691	61.2313	14.1693
861	screening	63190	69244848	58.5708	9.69713	9.32325	6.99084	67.8941	14.2101	45.0913	12.5621	19.2712	7.08739	64.3625	16.8661	56.6572	9.22515	7.96958	5.20689	64.6268	12.171	42.5473	11.6267	18.5569	5.52256	61.1042	14.3315
862	screening	1468041	329123993	62.163	11.4621	10.6044	7.32829	72.7674	16.249	50.0129	14.3878	20.7721	7.6206	70.785	18.9008	57.4499	10.0125	8.59254	5.76348	66.0424	13.3746	44.1591	12.2998	19.3791	6.222	63.5382	15.4587
863	other	36	54	63.75	15.9578	17.8056	21.7056	81.5556	36.0083	48.5	21.3709	29.7778	18.6043	78.2778	38.8636	57.7222	11.7544	11.7778	16.2709	69.5	27.0463	43	17.2649	24.4259	13.9373	67.4259	30.0983
864	screening	1596	22515	53.6541	8.9056	8.69173	9.90887	62.3459	16.5549	39.2287	11.7748	18.1053	9.39694	57.334	18.8102	53.9518	8.56139	7.65596	5.38749	61.6078	11.7187	39.4748	10.9004	18.1009	5.51393	57.5757	13.8617
865	screening	2211	25795	55.4735	8.95689	9.26866	9.91686	64.7422	16.6527	41.4916	12.3739	18.4043	9.52293	59.896	19.3864	54.9312	8.57237	7.79135	5.36937	62.7225	11.7285	40.4214	11.1907	18.1967	5.5315	58.6181	14.118
866	screening	39903	54619	58.5879	9.54482	8.87525	7.14692	67.4631	14.1897	44.9953	12.1283	19.2485	7.33997	64.2438	16.3175	57.8888	9.33279	8.50169	5.74945	66.3905	12.7042	43.9636	11.84	19.1772	6.02733	63.1409	14.8662
867	screening	14196	51883	57.4279	8.9678	8.58319	7.54781	66.0111	14.1412	43.6917	11.6331	19.4756	7.53028	63.1673	16.2477	57.743	9.27393	8.40144	5.73106	66.1445	12.6447	43.8999	11.7735	19.0269	6.0147	62.9268	14.7818
868	screening	6140760	665739700	52.9584	8.22219	7.18724	5.04529	60.1456	11.1101	38.3823	10.396	18.3559	5.30892	56.7382	13.042	53.5275	8.51667	7.28177	5.07128	60.8093	11.3433	39.1216	10.6106	18.5369	5.4214	57.6586	13.2062
869	screening	12880	1506638	55.3166	9.17284	8.52516	5.91288	63.8418	12.5615	41.6701	11.044	19.9672	6.13511	61.6373	14.3127	55.8085	8.9641	8.31286	5.58778	64.1214	12.1481	41.8724	10.9687	19.7655	5.88533	61.6379	14
871	screening	1556730	338827049	59.9774	10.0595	10.012	6.38123	69.9894	14.1823	46.3889	12.7887	20.5774	6.66372	66.9663	16.5897	57.4544	9.40917	8.44812	5.48155	65.9025	12.635	43.2947	11.8071	19.3749	5.88502	62.6696	14.7881
872	confirmatory	1	114	62	0	26	0	88	0	37	0	29	0	66	0	61.2719	10.4596	20.886	13.5932	82.1579	21.5446	48.7807	15.6741	34.7018	10.9834	83.4825	24.5343
873	screening	793170	266466057	56.6572	9.38676	7.94356	5.62608	64.6007	12.596	42.0804	11.6269	19.5463	6.08833	61.6268	14.728	56.1582	9.30669	7.74308	5.42713	63.9013	12.3494	41.5859	11.4937	19.223	5.9042	60.8089	14.4119
875	confirmatory	2850	5516070	59.5046	10.7317	9.18246	6.35564	68.687	14.878	46.7281	12.995	18.0242	6.97565	64.7523	17.5313	56.1954	9.77253	7.81524	5.02526	64.0107	12.705	42.7647	11.5839	17.6488	5.65676	60.4136	14.5902
876	confirmatory	6	460	72.3333	9.9733	11.5	3.937	83.8333	11.5138	64	12.4579	27.3333	2.42212	91.3333	13.201	58.7261	11.5116	9.75	7.16385	68.4761	16.0066	47.3435	13.3207	21.2087	7.11621	68.5522	17.6678
877	confirmatory	105	1530	71.0476	11.9987	17.5429	14.7928	88.5905	22.958	61.9619	14.706	28.7905	14.3431	90.7524	25.5527	60.3935	9.83963	9.66078	6.72728	70.0542	13.7269	47.4693	11.8655	20.5967	6.51738	68.066	15.5799
878	screening	1891	12067928	59.5373	9.87483	10.9746	11.6593	70.5119	19.0464	46.652	12.9661	21.8387	11.5122	68.4907	21.691	56.5421	8.99562	8.0682	5.1047	64.6103	11.9609	42.3528	11.3602	18.8571	5.37525	61.2099	14.0962
879	confirmatory	435	33990	61.8	11.0083	10.5908	10.4917	72.3908	18.9847	49.8529	13.3113	19.4897	10.7903	69.3425	21.3821	57.3726	12.1378	7.41886	5.63755	64.7915	15.5704	44.8113	13.1389	17.1578	7.08178	61.9692	17.0919
880	confirmatory	456490	215764515	56.6063	10.7754	7.86829	5.79153	64.4746	14.0787	43.6609	12.3764	18.3444	6.81337	62.0053	15.8652	55.6478	10.0391	7.50405	5.30724	63.1518	12.9486	41.9857	11.7063	18.3174	6.10638	60.3031	14.6178
881	confirmatory	5734191	346801269	55.9312	9.4984	7.96097	5.4673	63.8921	12.6828	42.0492	11.604	18.4714	6.04318	60.5205	14.6574	55.6795	9.49504	7.74068	5.23511	63.4202	12.4403	41.6569	11.4225	18.5846	5.77044	60.2414	14.2253
883	confirmatory	2987790	15827979	54.0518	9.46662	8.68002	8.35005	62.7318	15.1526	41.3499	11.5043	19.2208	8.72813	60.5707	17.3671	53.7169	10.4556	7.81878	6.87825	61.5357	14.6357	40.9437	11.7546	18.2331	7.57627	59.1768	16.2378
884	confirmatory	16741791	36775601	54.174	9.88669	8.1931	7.10646	62.3671	14.4442	41.4821	11.6956	18.659	7.66388	60.1411	16.4069	52.1325	12.3626	6.95242	6.17732	59.085	15.879	40.2494	12.4209	16.9219	7.50498	57.1713	16.5758
885	confirmatory	82215	4706848	56.3865	11.2181	10.8916	9.65998	67.2781	18.0741	44.6846	12.315	21.365	10.2013	66.0497	19.5027	53.3155	11.4649	8.0676	6.83505	61.3831	15.4345	41.7234	11.843	18.0531	8.0411	59.7765	16.536
886	confirmatory	27754975	475479894	57.5432	9.85567	8.49578	5.67803	66.039	13.1595	43.9949	11.8248	19.1649	6.2263	63.1599	15.0953	56.0907	9.65351	7.9481	5.41529	64.0388	12.7156	42.2872	11.4074	18.8932	5.97718	61.1804	14.4188
887	confirmatory	10827531	313608449	56.0775	9.8131	8.05095	5.52381	64.1285	13.0343	42.7309	11.4968	18.4956	6.19717	61.2266	14.7293	55.6289	9.67646	7.79255	5.36953	63.4214	12.7214	41.9704	11.322	18.5613	5.99394	60.5317	14.3445
888	confirmatory	45	180	63.2222	11.3416	11.6444	10.4928	74.8667	18.3571	49.4889	16.1564	23.8444	14.1758	73.3333	25.8096	57.3167	9.64537	9.28333	5.88367	66.6	13.2309	45.6	12.4508	20.3111	7.14986	65.9111	16.9568
889	confirmatory	2539131	158505710	59.6309	9.08869	11.6193	10.6033	71.2501	17.0064	46.9764	12.1895	22.0461	10.7547	69.0225	20.2672	56.1739	8.90208	8.26008	5.30297	64.434	11.9756	42.4953	10.9514	18.7743	5.52898	61.2696	13.8469
890	confirmatory	253	598	63.0356	12.2301	13.6126	14.0385	76.6482	23.625	50.1344	14.7438	27.9249	14.1986	78.0593	26.6081	61.6839	11.0561	11.4699	12.6284	73.1538	21.4802	47.4298	14.32	24.6789	12.1247	72.1087	24.0255
891	confirmatory	4683330	17985150	56.2395	9.63478	9.06637	7.22872	65.3059	14.3588	43.2864	11.7554	19.7838	7.97153	63.0702	16.6247	54.5611	10.2984	7.72545	6.4509	62.2866	14.106	41.7058	11.6874	17.9898	7.21007	59.6956	15.7103
892	confirmatory	1540	4065431	57.8721	12.0155	9.4013	8.02125	67.2734	17.1118	45.4851	13.6492	18.1792	8.84949	63.6643	20.0682	54.8386	10.1577	7.41442	4.7619	62.253	12.8449	41.6071	11.5842	16.9926	5.69024	58.5997	14.5338
893	confirmatory	59901985	676219360	57.4268	9.44665	8.90902	5.87578	66.3359	12.999	43.9572	11.6842	19.1902	6.17511	63.1474	15.1709	55.8472	9.46563	7.97781	5.3314	63.825	12.4927	42.0375	11.2745	18.7553	5.8078	60.7928	14.2371
894	confirmatory	278326621	2899848452	56.788	9.39777	8.39368	5.50959	65.1816	12.6031	42.8175	11.6695	19.1512	5.9256	61.9687	14.776	55.6743	9.39448	7.79416	5.30284	63.4685	12.3737	41.4948	11.4056	18.8411	5.81807	60.3359	14.3079
895	confirmatory	332520	291257	55.7059	12.732	6.94148	6.17891	62.6474	16.2069	42.9926	13.4964	17.4161	7.67515	60.4087	17.4289	55.6698	13.5154	6.66895	6.04169	62.3388	16.885	43.1039	13.8151	17.3656	7.98017	60.4694	17.9134
896	confirmatory	190	660	58.2	16.6241	12.1263	13.7396	70.3263	25.9829	47.5737	17.5533	20.8263	13.5012	68.4	27.8672	56.0409	12.2472	9.72879	7.23531	65.7697	16.6148	45.2682	13.3635	18.947	7.60312	64.2152	18.6057
897	confirmatory	171	664	53.6316	11.0921	10.3216	10.895	63.9532	19.0682	42.3918	13.3401	18.5497	10.6025	60.9415	21.0514	55.8404	12.1244	9.60392	7.71111	65.4443	17.0532	44.9307	13.4426	18.8509	8.28546	63.7816	19.2021
898	screening	23871	30452607	58.5146	9.2124	9.528	7.35764	68.0426	14.212	45.0236	12.0807	19.3308	7.3388	64.3544	16.5889	56.6173	8.98924	8.15595	5.26204	64.7733	12.0338	42.5526	11.3791	18.7135	5.57266	61.2661	14.1255
899	confirmatory	4525536	17903838	55.4087	9.63332	8.87124	7.60054	64.2799	14.6976	42.5341	11.7626	19.5282	8.25598	62.0623	16.9339	54.2684	10.3892	7.77923	6.67696	62.0476	14.3898	41.3681	11.7438	18.1856	7.44888	59.5537	16.0079
900	confirmatory	4450636	207945818	58.7759	9.25437	10.6756	9.15839	69.4515	15.7196	45.9364	11.9312	21.03	9.35039	66.9664	18.5737	56.0253	9.08811	8.19788	5.29923	64.2232	12.1526	42.3616	11.0312	18.7544	5.57969	61.116	13.9602
901	confirmatory	11312146	559898234	55.5881	9.23892	7.88762	5.38955	63.4757	12.2615	41.4453	11.291	19.1878	5.77336	60.6331	14.1668	55.5269	9.16506	7.81042	5.37141	63.3374	12.1703	41.2774	11.2229	19.1524	5.78891	60.4297	14.0892
902	confirmatory	33961161	954773635	54.7107	9.59971	8.71962	5.84961	63.4303	13.1646	41.6293	11.8665	19.1845	6.08563	60.8138	15.2906	53.9047	9.16092	8.07929	5.35007	61.984	12.2134	40.4191	11.0951	18.8263	5.65306	59.2453	14.0341
903	confirmatory	2122830	107804727	55.0862	9.70168	9.04567	6.27086	64.1319	13.6275	41.8895	12.1674	19.4775	6.435	61.367	16.0135	53.5449	8.57542	8.31822	5.39414	61.8631	11.7139	39.9752	10.803	18.9867	5.52105	58.9619	13.8222
904	confirmatory	8300775	204911372	53.4712	8.7324	8.38754	5.65095	61.8587	12.1433	39.8589	10.9646	19.0743	5.79416	58.9332	14.2925	53.0741	8.30663	8.08265	5.25763	61.1567	11.3445	39.267	10.4781	18.8639	5.35543	58.1309	13.3679
905	confirmatory	91	1428	56.1429	7.72812	9.37363	7.83957	65.5165	13.6287	44.4286	10.916	19.2637	7.97194	63.6923	16.9632	57.1576	8.58012	10.0056	7.3904	67.1632	13.6759	44.4944	11.2585	19.3466	7.3787	63.841	16.1223
906	confirmatory	496	2688	58.0907	8.54399	10.7298	7.44377	68.8206	13.4263	45.9012	11.0126	20.2097	6.91539	66.1109	15.1533	58.0141	8.49356	10.2318	7.1151	68.2459	13.292	45.0938	11.4013	19.9643	7.04673	65.058	15.6832
907	confirmatory	5886	763	58.0455	8.44056	10.1867	7.49021	68.2322	13.5417	44.6933	11.3083	19.8666	7.32174	64.56	15.8741	57.5295	8.47631	9.34207	5.89382	66.8716	12.4074	44.1048	10.9663	19.5675	6.21944	63.6723	14.4463
908	confirmatory	45	430	49.2222	6.99964	7.88889	8.03465	57.1111	13.3318	38.2	10.2083	15.6444	7.17051	53.8444	15.5183	50.6535	9.68374	8.08372	4.50925	58.7372	12.0996	39.9093	10.9476	16.714	5.24723	56.6233	13.8693
909	confirmatory	10	115	53.9	14.2941	10.1	6.55659	64	19.4479	47.8	13.0707	28.4	22.162	76.2	31.5975	56.6174	10.6841	9.85217	5.22182	66.4696	13.5687	45.9913	12.6737	20.9826	6.18428	66.9739	16.4378
910	confirmatory	630	71531	52.5159	16.5774	9.24921	12.0253	61.7651	25.0266	43.7571	17.2212	16.2635	12.322	60.0206	25.8335	54.1914	13.6559	7.301	6.22343	61.4924	17.1267	43.5204	14.2194	15.7754	7.94	59.2958	18.3576
911	confirmatory	528	726	56.5985	10.67	10.2765	8.33133	66.875	16.6088	45.4697	12.9903	18.6004	8.78509	64.0701	19.381	55.3388	10.359	8.59917	6.12945	63.938	14.3208	42.6901	12.6497	17.7273	7.06912	60.4174	16.8711
912	confirmatory	78908203	701153759	54.9322	9.33841	8.01671	5.66793	62.9489	12.6322	41.4461	11.0613	18.6415	6.1026	60.0876	14.314	54.9794	9.49169	7.75717	5.38868	62.7365	12.5303	41.2293	11.1169	18.6962	5.91939	59.9256	14.1181
914	confirmatory	5153655	23424843	56.3482	9.59864	8.49383	7.2952	64.8421	14.2253	43.2991	11.5309	18.4828	7.77382	61.7819	16.3038	55.869	9.97801	8.03755	6.45705	63.9065	13.7704	42.7301	11.5734	18.3062	7.12218	61.0363	15.5442
915	confirmatory	5153655	23424843	56.3482	9.59864	8.49383	7.2952	64.8421	14.2253	43.2991	11.5309	18.4828	7.77382	61.7819	16.3038	55.869	9.97801	8.03755	6.45705	63.9065	13.7704	42.7301	11.5734	18.3062	7.12218	61.0363	15.5442
916	confirmatory	4753	1764	58.0389	8.46074	10.1982	7.37832	68.2371	13.4426	44.8485	11.2851	19.932	7.1992	64.7806	15.6806	57.8424	8.40894	9.80782	7.15693	67.6502	13.3121	44.0947	11.1975	19.5828	7.14778	63.6774	15.6594
917	confirmatory	73153	299883	55.1356	12.2901	7.63343	6.51801	62.7691	16.2012	43.109	13.1383	17.442	7.68301	60.551	17.4454	55.1059	13.0315	6.80553	5.98374	61.9115	16.4129	42.7409	13.5342	17.1198	7.57288	59.8608	17.4014
918	confirmatory	675703	0	55.7251	13.1743	6.79257	6.12421	62.5177	16.5962	43.1196	13.6858	17.3935	7.88077	60.5131	17.7343	0	0	0	0	0	0	0	0	0	0	0	0
919	confirmatory	171	664	53.6316	11.0921	10.3216	10.895	63.9532	19.0682	42.3918	13.3401	18.5497	10.6025	60.9415	21.0514	55.8404	12.1244	9.60392	7.71111	65.4443	17.0532	44.9307	13.4426	18.8509	8.28546	63.7816	19.2021
920	screening	239778	134561195	61.336	11.6513	9.92704	7.27038	71.263	16.4919	48.7609	14.7293	20.2399	7.48968	69.0009	19.1751	57.3606	9.77946	8.32403	5.62346	65.6846	13.0767	43.7597	12.2455	19.1719	6.03728	62.9316	15.2739
921	confirmatory	17020	200134	55.4183	16.8472	6.4839	8.79561	61.9022	22.2003	48.2476	17.0773	14.8697	12.4961	63.1173	24.1557	57.7319	18.0759	6.59631	9.17197	64.3282	23.5792	51.0179	18.2042	15.5404	13.5294	66.5583	25.6676
922	confirmatory	5778	432	58.1677	9.86433	8.67653	6.13117	66.8442	13.4653	44.8622	11.869	17.7842	6.55624	62.6464	15.4776	60.1458	8.48361	7.42593	5.1492	67.5718	11.4478	44.8009	10.5398	17.4838	5.09399	62.2847	12.8654
923	confirmatory	1931595	138974568	60.1159	9.02157	12.1069	11.2144	72.2228	17.5912	47.5111	12.287	22.6407	11.3035	70.1518	20.9436	56.2696	8.81496	8.2989	5.32938	64.5685	11.9229	42.5653	10.9116	18.8406	5.52372	61.4059	13.8099
924	confirmatory	13305061	606376057	56.9971	11.0979	9.3233	6.43948	66.3204	15.1572	44.3381	13.3773	19.5608	6.83062	63.8989	17.4012	54.6248	9.62957	8.2682	5.49112	62.893	12.7875	41.3593	11.5261	18.9234	5.88298	60.2827	14.6315
925	confirmatory	32640	16219898	56.9166	10.0645	10.5554	10.0594	67.472	17.2772	45.1407	12.4017	20.844	10.2811	65.9847	19.7554	55.4044	9.33463	8.22594	5.48911	63.6303	12.4965	42.2874	11.1741	18.6034	5.74018	60.8908	14.122
926	confirmatory	125286535	880951122	54.5496	9.45477	7.90695	5.55427	62.4565	12.6895	41.0045	10.9037	18.9649	6.13922	59.9693	14.1253	54.8839	9.51207	7.73968	5.4391	62.6236	12.5948	41.1141	11.0661	18.8648	6.02767	59.9789	14.1251
927	confirmatory	169653	33728791	57.2105	9.57328	8.32344	6.22538	65.5339	13.4714	43.688	11.6996	18.5133	6.72267	62.2013	15.4524	56.3054	9.28348	7.88419	5.40207	64.1896	12.3831	42.4211	11.2655	18.6124	5.90527	61.0335	14.2149
928	confirmatory	332520	291257	55.7059	12.732	6.94148	6.17891	62.6474	16.2069	42.9926	13.4964	17.4161	7.67515	60.4087	17.4289	55.6698	13.5154	6.66895	6.04169	62.3388	16.885	43.1039	13.8151	17.3656	7.98017	60.4694	17.9134
929	confirmatory	78	520	57.8205	12.0763	10	11.6374	67.8205	21.1818	44.0128	15.2422	19.3077	11.8752	63.3205	24.3228	56.2654	11.8531	9.28269	8.1538	65.5481	17.2144	44.7385	13.9081	18.4577	8.39477	63.1962	19.7489
930	confirmatory	231	44021	57.2987	16.9516	12.8874	14.2772	70.1861	27.9539	47.8182	18.428	20.1645	13.3985	67.9827	29.3819	56.5438	13.9082	8.31558	6.37754	64.8594	17.5829	45.491	14.9608	16.8902	6.92832	62.3812	19.0256
931	confirmatory	55	99	65.7273	11.8313	14.5636	9.71971	80.2909	19.237	54.9091	11.8514	24.0182	10.3145	78.9273	19.6203	71.9394	9.64346	17.9899	15.3892	89.9293	23.4757	61.0909	12.504	28.5859	13.6509	89.6768	24.624
932	screening	13140501	972786725	67.0829	10.6434	11.568	7.64011	78.6509	15.5854	54.459	14.151	22.745	8.0944	77.204	18.5154	58.7837	9.92153	8.8433	5.92914	67.627	13.383	45.2877	12.3431	20.1338	6.43406	65.4215	15.5089
933	confirmatory	3655	22187	53.5677	11.5277	15.5097	16.5868	69.0774	26.9509	42.3502	15.7408	24.4279	15.2924	66.7781	29.774	52.5588	9.48121	11.8305	12.1364	64.3893	19.8736	39.5469	13.2324	21.3764	11.2223	60.9234	22.5505
934	confirmatory	1128	3072	58.3333	10.526	9.24557	6.46202	67.5789	14.1477	46.0842	12.1761	18.3936	6.55989	64.4778	15.7942	58.25	9.72725	8.64909	5.46966	66.8991	12.799	44.71	11.7773	17.7604	6.03106	62.4704	14.8595
935	confirmatory	5778	432	58.1677	9.86433	8.67653	6.13117	66.8442	13.4653	44.8622	11.869	17.7842	6.55624	62.6464	15.4776	60.1458	8.48361	7.42593	5.1492	67.5718	11.4478	44.8009	10.5398	17.4838	5.09399	62.2847	12.8654
936	confirmatory	1	234	47	0	8	0	55	0	21	0	15	0	36	0	56.9402	8.40988	7.96581	6.52224	64.906	13.1968	42.0043	11.4429	19.0513	6.31688	61.0556	15.8635
937	confirmatory	630	684	56.4095	10.8263	10.5492	8.96752	66.9587	17.3749	45.154	13.3892	18.7746	9.54231	63.9286	20.3886	55.4167	10.2277	8.42982	5.71423	63.8465	13.7668	42.576	12.7252	17.5877	6.30714	60.1637	16.2145
938	confirmatory	64507761	681599747	54.6679	9.08074	8.011	5.58784	62.6789	12.3309	40.9767	10.7475	19.1852	6.05762	60.1618	13.9208	54.8493	9.36034	7.77039	5.43338	62.6197	12.4394	41.041	10.9737	18.927	5.97508	59.968	14.0049
939	confirmatory	3655	5590	55.1423	7.48796	7.99042	5.99326	63.1327	11.4099	40.6413	9.82115	19.5089	5.66385	60.1502	13.1116	54.8365	7.92692	7.79821	5.51898	62.6347	11.1083	40.5295	9.92513	19.1331	5.59105	59.6626	13.0145
940	screening	2246140	532338134	58.5011	8.43348	9.17342	6.28725	67.6745	12.573	44.5553	10.9867	20.5605	6.71574	65.1158	14.8429	56.0758	8.57677	8.02178	5.40527	64.0976	11.6938	41.9868	10.7752	19.2367	5.89919	61.2235	13.7425
941	screening	15400	30272	58.7934	10.0228	10.2881	8.12525	69.0815	15.628	45.9637	13.0375	19.7916	8.21383	65.7553	18.5759	58.2788	9.6482	9.1688	6.61142	67.4476	13.8547	44.7253	12.482	19.0434	6.69476	63.7687	16.4743
942	confirmatory	378	140	63.3677	11.9721	18.5661	20.6726	81.9339	31.8224	50.8333	18.1077	27.5159	18.6108	78.3492	35.597	64.1857	11.9878	17.6929	19.4066	81.8786	30.5794	52.3929	17.9571	25.7214	17.3939	78.1143	33.7236
943	confirmatory	184528	342867	55.5464	12.0748	7.33704	6.48173	62.8835	15.9063	43.0875	12.9939	17.6812	7.92007	60.7687	17.2905	55.3083	13.2491	6.5439	5.85087	61.8522	16.444	42.7718	13.6103	17.0445	7.66766	59.8163	17.3853
944	confirmatory	100576	324142	55.4188	11.7835	7.70082	6.55686	63.1196	15.7361	42.9835	12.7364	17.7454	7.58388	60.7289	17.003	54.8321	12.9572	6.66648	5.85293	61.4986	16.1936	42.3927	13.3509	17.0523	7.46837	59.445	17.1063
945	confirmatory	861	47082	66.7816	10.81	10.6713	8.8005	77.453	17.0238	55.0708	13.4389	20.8188	8.83332	75.8897	18.6616	59.5646	11.7077	7.81681	5.98799	67.3814	15.1134	47.0731	12.978	18.0764	7.32577	65.1495	16.4359
946	confirmatory	4278	108530	54.9638	13.9985	7.13137	9.23421	62.0951	20.0648	46.942	14.916	15.5725	11.6961	62.5145	22.0124	53.821	17.1559	6.45324	8.50379	60.2743	22.368	47.1809	16.9834	15.0254	12.3557	62.2063	24.1189
947	confirmatory	18528	207061	56.1403	17.9508	5.94014	8.69083	62.0804	23.0501	49.78	18.0104	14.6017	13.1787	64.3816	25.1237	59.0468	18.0987	6.54267	9.4598	65.5895	23.7511	52.4725	18.2695	15.712	14.1144	68.1845	25.9224
948	confirmatory	3160	94554	53.4696	15.6496	6.75	8.54751	60.2196	20.9306	45.8095	15.9238	14.9405	11.6465	60.75	23.1463	54.4911	18.298	6.44292	8.43363	60.934	23.3713	47.8086	18.0424	14.8831	12.3102	62.6918	25.1545
949	confirmatory	18528	47864	54.7189	8.90723	7.4103	5.29216	62.1292	11.9258	39.7841	10.8755	19.5511	5.72008	59.3352	13.818	54.7952	9.2042	7.4559	5.34734	62.2511	12.2552	39.9593	11.1453	19.3427	5.74077	59.3019	14.1852
950	screening	241165	134133610	55.7616	9.44931	7.80602	5.47185	63.5676	12.5727	41.6296	11.508	19.0456	5.97329	60.6751	14.572	55.6631	9.32439	7.68265	5.38271	63.3457	12.3511	41.3134	11.4227	18.9945	5.8676	60.3079	14.3513
951	screening	230860	131248840	55.8251	9.39218	7.74433	5.4602	63.5694	12.5089	41.7047	11.4971	18.9286	5.97367	60.6332	14.509	55.7037	9.29752	7.64983	5.37172	63.3535	12.3173	41.3637	11.4137	18.9412	5.8694	60.3049	14.3188
952	screening	149331	105650862	55.8814	9.44929	7.82003	5.47927	63.7015	12.564	41.9013	11.4722	18.9952	6.01198	60.8965	14.5744	55.7221	9.31553	7.67857	5.37133	63.4007	12.3312	41.4483	11.4036	18.9699	5.87726	60.4182	14.3396
953	confirmatory	15	870	54.5333	7.79071	11.6	6.1621	66.1333	10.2251	41.5333	9.44054	20.6667	4.40238	62.2	9.91536	54.8402	8.1821	8.87011	6.14818	63.7103	11.9015	42.2115	10.1347	20.2931	6.12793	62.5046	13.5925
954	confirmatory	105	17220	58.4762	13.9057	10.2857	13.3753	68.7619	24.4432	47.6476	16.4229	19.1714	13.9342	66.819	27.1735	56.4778	12.7131	7.32422	5.87258	63.802	16.209	44.7337	13.5927	16.9307	7.30284	61.6644	17.6588
955	confirmatory	2701	87906	53.5446	15.1603	6.42725	8.55295	59.9719	20.5227	45.5276	15.8967	14.8741	11.8839	60.4017	23.1219	54.1893	18.1762	6.22754	8.10797	60.4169	23.05	47.3519	18.0317	14.8703	12.2461	62.2222	24.9457
956	confirmatory	496	736	58.1048	10.8801	11.0181	8.89386	69.123	17.2202	47.5907	13.2077	19.4919	9.55917	67.0827	20.2576	54.7962	10.1793	8.43614	5.55137	63.2323	13.7014	42.2052	12.3086	17.1997	6.39043	59.4049	15.9193
957	confirmatory	3	3480	42.6667	18.0093	2.33333	3.21455	45	17.6918	31	20.664	18	0	49	20.664	49.7305	16.3769	5.56523	5.53276	55.2957	19.7721	39.2779	14.6356	18.054	8.38527	57.3319	19.5406
958	confirmatory	3655	92707	60.6287	12.1325	8.74446	7.05742	69.3732	16.427	48.0892	14.1004	18.9707	7.94387	67.0599	18.2631	57.5534	12.521	7.39118	6.04077	64.9446	15.8877	44.9104	13.49	17.8523	7.58993	62.7627	17.1526
959	confirmatory	780	44959	52.5551	14.0108	7.24487	8.74589	59.8	19.9145	39.4923	14.9576	16.7731	10.0134	56.2654	22.1995	53.8295	13.7257	6.20332	5.56049	60.0328	16.783	40.8513	14.2527	16.0289	7.2029	56.8802	18.1774
960	confirmatory	29890	250354	55.7331	16.4934	6.77779	8.91272	62.5109	21.9572	48.5668	16.7639	15.6444	12.7058	64.2112	23.9767	57.8131	17.8677	6.69808	9.32935	64.5112	23.484	51.1701	18.0049	15.8855	13.7807	67.0557	25.5957
961	confirmatory	5151	118115	54.0476	15.6069	7.08639	9.10283	61.134	21.3327	46.6319	15.9873	15.4405	12.2922	62.0724	23.4118	55.1611	18.1834	6.62923	8.75792	61.7904	23.4355	48.6173	18.1426	15.2124	12.8104	63.8297	25.302
962	confirmatory	2211	79930	53.8412	15.9096	7.01402	9.22275	60.8553	21.7506	46.4555	16.5462	15.6142	12.5092	62.0697	24.3126	55.4186	18.1965	6.5298	8.58805	61.9484	23.4515	48.7782	18.3053	15.2384	12.6628	64.0165	25.5261
963	confirmatory	2926	91165	53.7662	15.3902	7.3756	9.16374	61.1418	21.2717	45.8859	15.8901	15.6083	11.4601	61.4942	23.1257	54.7005	18.0549	6.51869	8.42065	61.2192	23.1925	47.9749	17.997	14.8786	12.091	62.8535	24.9361
964	confirmatory	11175	167085	56.22	15.5459	7.45584	8.75606	63.6758	21.2198	48.0251	16.0517	16.3275	11.5993	64.3527	23.2409	56.3238	18.1558	6.71632	8.67279	63.0401	23.5304	49.459	18.045	15.5024	12.6344	64.9615	25.3446
965	confirmatory	8911	151276	55.4	16.1119	6.40534	8.53971	61.8053	21.2078	48.3443	16.6081	14.4359	11.7771	62.7802	23.1393	57.1273	17.9271	6.46324	8.81194	63.5906	23.1589	50.4976	18.0996	15.1298	12.9071	65.6274	25.0211
966	confirmatory	17020	200310	56.6961	17.2926	7.0272	9.44819	63.7233	23.1045	49.7599	17.7321	15.4439	13.105	65.2038	25.2447	58.7552	18.2549	6.84487	9.39086	65.6001	23.9523	52.0291	18.4924	15.8324	13.8104	67.8615	26.1241
967	confirmatory	19900	213745	55.4376	18.0348	6.32613	8.77066	61.7637	23.2741	48.7264	18.2812	14.7677	12.9435	63.4941	25.3934	58.3961	18.5246	6.66425	9.39638	65.0603	24.1768	51.7901	18.7143	15.6764	13.9331	67.4665	26.3664
968	confirmatory	12403	174733	55.5234	16.7728	6.72241	8.8254	62.2458	22.167	48.6038	17.1504	15.198	12.5757	63.8018	24.4377	57.6135	18.1012	6.64419	9.0051	64.2577	23.516	50.9581	18.2543	15.6272	13.4141	66.5853	25.6871
969	confirmatory	9453	155106	55.0866	16.3324	6.65566	8.74581	61.7423	21.7169	48.0522	16.7641	14.9628	12.0723	63.0149	23.7336	56.7672	18.1335	6.56977	8.94475	63.337	23.525	50.1793	18.2142	15.3346	13.1691	65.5139	25.5541
970	confirmatory	10440	162100	55.2486	16.2804	6.68822	8.64667	61.9368	21.504	47.989	16.6445	15.1112	12.0562	63.1002	23.5319	56.8945	18.0738	6.62926	8.9176	63.5238	23.4061	50.2079	18.1321	15.4438	13.1664	65.6516	25.4079
971	confirmatory	13041	178820	55.9149	16.5052	6.75723	8.59625	62.6721	21.687	48.4985	16.9143	15.062	11.871	63.5605	23.5792	57.3762	18.1658	6.63978	8.88612	64.016	23.4778	50.5475	18.2172	15.5119	13.0668	66.0594	25.4072
972	confirmatory	12403	174426	56.1246	16.1605	6.76119	8.59614	62.8858	21.4001	48.7538	16.5625	15.4376	12.2259	64.1914	23.5054	57.3553	17.979	6.64116	8.94051	63.9964	23.3256	50.5792	17.9761	15.6647	13.3104	66.2439	25.3705
973	confirmatory	12720	176314	55.0465	16.29	6.17555	8.1962	61.2221	21.213	47.5168	16.6005	14.3778	11.456	61.8947	22.9558	56.7833	18.0569	6.32446	8.68434	63.1077	23.1966	49.9596	18.0533	15.1663	12.9665	65.1258	25.1266
974	confirmatory	11781	170776	55.3726	16.6326	6.45446	8.45535	61.8271	21.7291	48.107	16.8872	15.0483	12.2241	63.1553	23.8528	57.2811	18.1262	6.55888	8.96152	63.84	23.4918	50.5278	18.1841	15.5796	13.3704	66.1075	25.6137
975	confirmatory	7140	137379	54.5242	15.6232	6.06204	8.07759	60.5863	20.5857	46.8423	15.9551	14.4101	11.4786	61.2524	22.4562	55.8609	17.8428	6.21161	8.25897	62.0725	22.7548	48.9984	17.7758	15.037	12.522	64.0354	24.565
976	confirmatory	6786	134405	54.6403	16.1876	6.34144	8.63265	60.9817	21.3521	47.229	16.4962	14.8128	11.784	62.0419	23.1049	56.5918	17.9016	6.44334	8.91017	63.0351	23.1238	49.7759	17.9229	15.3533	12.987	65.1292	24.9676
977	confirmatory	7750	142240	54.3117	16.2877	6.48129	8.60083	60.793	21.6257	47.0957	16.5844	14.7801	11.9885	61.8759	23.5367	56.2372	18.0292	6.34126	8.48332	62.5785	23.0106	49.5304	17.9881	15.0694	12.7126	64.5998	24.8969
978	confirmatory	10011	159309	54.4439	16.348	6.5441	8.53059	60.988	21.4715	46.8848	16.5601	14.947	11.8433	61.8318	23.3822	56.4403	18.2367	6.53945	8.81638	62.9797	23.4813	49.6769	18.1851	15.3517	13.0095	65.0286	25.4008
979	confirmatory	12090	172682	55.1036	16.5272	6.51092	8.29127	61.6146	21.5414	47.9255	16.8645	14.811	11.7987	62.7365	23.4021	56.9594	18.1975	6.58109	8.90205	63.5404	23.5351	50.2593	18.1964	15.4276	13.1524	65.6869	25.4642
980	confirmatory	10440	162379	55.0382	16.3961	6.60364	8.52602	61.6419	21.5394	47.572	16.6173	14.9506	11.875	62.5226	23.4703	56.7525	18.2391	6.5507	8.79036	63.3032	23.5049	49.9722	18.2037	15.4009	13.0297	65.3731	25.4419
981	confirmatory	19110	209503	56.903	16.7944	6.85604	8.6256	63.759	22.0442	49.4663	17.1166	15.3745	12.0006	64.8408	23.9046	58.158	18.2258	6.74286	9.09465	64.9009	23.7196	51.3306	18.2534	15.6967	13.327	67.0272	25.6779
982	confirmatory	13203	179290	54.9352	16.5326	6.3962	8.19372	61.3314	21.5405	47.6588	16.7259	14.7281	11.8853	62.3869	23.5637	56.6989	18.2532	6.48074	8.84193	63.1796	23.5704	50.0058	18.2455	15.3106	13.2307	65.3164	25.5984
983	confirmatory	9180	153393	53.3452	16.0141	5.85403	8.04497	59.1992	20.7352	45.8449	16.0411	14.3044	11.8908	60.1492	22.7007	55.6505	17.9305	6.19294	8.50694	61.8434	22.887	48.8789	17.829	15.109	12.9265	63.9879	24.8241
984	confirmatory	8128	145146	53.053	16.007	5.88152	8.07939	58.9345	20.8471	45.6715	16.1104	13.818	11.5747	59.4895	22.6325	55.0687	18.0322	6.10221	8.33435	61.1709	22.8606	48.4147	17.9027	14.7019	12.6966	63.1166	24.7099
985	confirmatory	11175	166940	54.0376	15.9725	6.10604	8.23889	60.1436	20.8989	46.5305	16.2828	14.7532	11.8271	61.2837	22.8279	55.9934	18.07	6.36241	8.72753	62.3558	23.2395	49.2626	18.0385	15.3071	12.996	64.5697	25.1477
986	confirmatory	11781	170925	54.2842	16.5026	6.18386	8.38495	60.468	21.5245	47.0151	16.682	14.503	11.9962	61.5181	23.5553	56.5156	18.2312	6.41854	8.87279	62.9342	23.5206	49.8328	18.2423	15.3162	13.3064	65.1489	25.6106
987	confirmatory	15753	192946	55.3903	16.4635	6.53501	8.64826	61.9253	21.6247	47.8941	16.7478	15.2701	12.206	63.1642	23.6062	57.2606	18.1931	6.57881	8.92329	63.8394	23.514	50.4536	18.2383	15.6268	13.2141	66.0804	25.4923
988	confirmatory	14878	188728	55.2172	16.8117	6.06385	8.17508	61.2811	21.5879	47.8078	17.0245	14.6284	12.1527	62.4362	23.6843	57.4302	18.2155	6.44138	8.87444	63.8716	23.4583	50.5943	18.2907	15.4881	13.3361	66.0825	25.5458
989	confirmatory	7503	140328	53.5015	15.2819	6.04585	7.95019	59.5474	20.0248	45.9881	15.4833	14.5394	11.7643	60.5275	22.0961	55.0731	17.6766	6.1811	8.4037	61.2542	22.573	48.347	17.5856	15.011	12.737	63.358	24.4769
990	confirmatory	0	47	0	0	0	0	0	0	0	0	0	0	0	0	54.0426	6.53405	10.8085	4.24591	64.8511	8.82186	45.3191	9.1654	19.8936	3.71971	65.2128	9.47981
991	confirmatory	3	3	73.3333	14.0119	33.6667	19.8578	107	32.9242	66.3333	21.1975	38.3333	17.0392	104.667	34.9333	50.6667	1.52753	4.66667	1.1547	55.3333	2.51661	41.3333	1.52753	13.3333	6.1101	54.6667	4.72582
993	confirmatory	3160	94630	53.0456	15.3159	6.81709	8.72495	59.8627	20.9277	45.1968	15.8544	15.0351	11.49	60.232	23.1129	53.7892	18.3593	6.37072	8.43749	60.1599	23.5359	47.118	18.0719	14.9187	12.345	62.0367	25.3381
994	confirmatory	7260	138172	54.5041	15.2916	7.05455	8.37169	61.5587	20.6506	46.4544	15.585	15.5952	11.0552	62.0496	22.426	54.7752	18.1088	6.45836	8.17123	61.2336	23.0916	48.0734	17.8792	14.9595	12.0153	63.0329	24.6946
995	confirmatory	16822900	370956888	55.9961	9.29707	8.35218	5.52341	64.3483	12.5324	42.4317	11.2803	18.8086	5.8214	61.2402	14.3648	55.3672	9.48434	7.89299	5.37159	63.2602	12.5297	41.6293	11.1971	18.694	5.83027	60.3232	14.1731
996	confirmatory	253	690	58.8933	15.7036	12.1146	13.3241	71.0079	24.8371	47.5059	16.8202	21.3202	13.0923	68.8261	26.7924	55.8913	11.6617	9.38406	6.36541	65.2754	15.3011	45.0304	12.94	18.6681	6.97736	63.6986	17.6012
997	confirmatory	1	2332	91	0	38	0	129	0	72	0	60	0	132	0	53.0678	16.6033	6.89065	4.47526	59.9584	18.8346	41.19	15.8018	17.461	5.90993	58.6509	18.4386
998	confirmatory	1	2322	61	0	0	0	61	0	54	0	18	0	72	0	48.0827	18.552	4.73557	5.76338	52.8183	22.2491	38.7455	16.1823	17.6348	9.51917	56.3803	22.13
999	screening	10	545	51.6	8.90942	7.4	4.97103	59	10.9646	41.2	13.3566	16.2	4.73286	57.4	17.3602	53.2477	12.48	7.87706	5.61392	61.1248	16.3792	42.4844	14.5754	16.1009	6.62014	58.5853	19.0834
1000	confirmatory	630	756	65.0762	11.4581	24.2825	18.4191	89.3587	27.3899	56.5079	13.0884	42.1429	16.2286	98.6508	27.4573	61.9802	6.20048	18.7275	8.62738	80.7077	11.7905	52.3228	8.89104	30.0913	7.62209	82.414	14.0313
1001	confirmatory	1176	9525306	55.8316	10.1937	10.3172	9.98035	66.1488	17.7921	41.4966	13.1649	21.841	10.946	63.3376	20.9161	55.2822	9.201	7.50547	5.03685	62.7876	11.9315	40.675	11.5402	18.0082	5.32941	58.6832	13.8568
1002	confirmatory	36	0	62.5	10.2831	21.1111	22.9257	83.6111	32.7792	51.4444	17.6869	33.8333	18.608	85.2778	33.6916	0	0	0	0	0	0	0	0	0	0	0	0
1003	confirmatory	28	0	79.9643	11.439	51.1071	26.0218	131.071	36.5634	74.3929	17.398	61.8571	23.3709	136.25	39.2236	0	0	0	0	0	0	0	0	0	0	0	0
1004	screening	6	440	49.8333	7.3598	7	3.03315	56.8333	8.61201	40.1667	11.479	15.1667	5.34478	55.3333	15.7056	53.2614	11.6135	7.40682	4.94622	60.6682	14.8558	42.0545	12.9006	16.5409	5.9092	58.5955	16.5025
1006	screening	4420851	569431780	69.0219	11.1369	12.5197	8.25452	81.5417	16.7283	57.3205	15.0999	22.9387	8.56001	80.2591	20.1802	58.8963	10.1778	8.95149	5.94973	67.8478	13.7099	45.673	12.6728	20.0136	6.38533	65.6867	15.8952
1007	screening	176121	114700806	55.6216	9.31754	7.75262	5.3955	63.3742	12.3964	41.5758	11.4126	18.8178	5.86638	60.3937	14.4249	55.6009	9.2488	7.64885	5.32942	63.2498	12.2422	41.3023	11.3691	18.8849	5.80517	60.1872	14.2658
1008	screening	279378	144322860	56.5282	9.26478	7.9705	5.49641	64.4987	12.4294	42.3517	11.4978	18.883	5.95109	61.2348	14.5192	56.0094	9.21772	7.7291	5.32748	63.7385	12.2107	41.6324	11.4002	18.8918	5.80741	60.5242	14.2624
1009	screening	246753	135671970	55.4944	9.3388	7.67104	5.42403	63.1655	12.3956	41.2627	11.4204	18.9405	5.95307	60.2031	14.5014	55.5438	9.27123	7.61648	5.36474	63.1603	12.2694	41.1437	11.3845	18.9507	5.86208	60.0944	14.3255
1010	screening	12090	7431996	54.3189	9.0351	10.2365	12.0994	64.5554	19.2915	40.0757	12.759	19.9004	11.2878	59.9761	21.8905	53.7387	7.98853	7.73734	5.40579	61.4761	11.0528	39.714	10.4003	17.8912	5.6677	57.6052	13.3968
1011	confirmatory	105	180	63.6381	11.5734	15.0857	19.7592	78.7238	29.7449	51.0952	16.1546	24.6	18.2676	75.6952	32.7676	60.6111	11.6989	13.4444	17.507	74.0556	27.2228	47.6611	15.5003	23.9889	15.9524	71.65	29.2073
1012	screening	130305	99099763	57.7446	10.9633	8.79352	7.40429	66.5381	15.7692	44.379	13.5292	19.4097	7.8078	63.7887	18.2417	56.3042	9.87014	7.69065	5.17502	63.9949	12.7611	42.2676	11.9664	18.3503	5.49265	60.618	14.6168
1013	confirmatory	1830	26291	58.8432	8.35679	8.48634	8.06389	67.3295	14.1337	43.218	11.6618	19.5896	8.0085	62.8077	16.7535	57.4788	8.73919	8.00806	5.52662	65.4869	11.9486	42.4447	11.2912	19.0645	5.85584	61.5092	14.1478
1014	screening	325	5564	60.2708	10.3154	13.08	16.2801	73.3508	24.9607	44.3754	15.7563	23.3877	15.1063	67.7631	28.8568	57.4427	9.56325	11.5045	12.2395	68.9472	19.8512	43.9594	13.4761	22.011	12.0342	65.9703	23.38
1015	confirmatory	496	0	60.6673	11.0085	13.248	16.238	73.9153	25.1787	44.8911	15.6093	23.5887	15.7494	68.4798	29.1461	0	0	0	0	0	0	0	0	0	0	0	0
1016	screening	50086	61538890	53.6619	8.75251	7.85914	5.78259	61.521	12.1954	39.6369	11.0027	18.1006	6.02131	57.7375	14.1145	54.2658	8.96389	7.4654	5.05179	61.7312	11.7344	39.9965	11.06	18.1311	5.44555	58.1276	13.5607
1017	confirmatory	210	860	62.1095	11.8278	12.6	16.5518	74.7095	26.0378	50.4095	14.8312	27.2905	16.2268	77.7	28.2877	61.5616	12.3441	11.9186	13.6933	73.4802	22.9194	50.2384	14.7598	24.3767	14.1318	74.6151	25.3251
1018	confirmatory	136	3305259	56.2574	8.00555	9.02206	5.14885	65.2794	10.8687	42.0735	10.0271	18.1765	5.56428	60.25	13.1812	55.3779	8.60203	7.93118	4.92058	63.3091	11.2808	40.9662	10.9745	18.0701	5.30997	59.0363	13.452
1020	screening	24531	43117284	61.4306	10.0306	11.4897	8.47887	72.9202	15.7816	48.7982	12.8431	21.8332	8.79171	70.6314	18.6851	57.2824	9.42101	8.37762	5.31525	65.66	12.4913	43.21	11.6892	19.0726	5.60179	62.2826	14.501
1021	screening	2183005	449410555	54.7946	9.36748	7.65278	5.05609	62.4474	12.1899	40.6529	11.5209	17.7505	5.41303	58.4035	14.2195	54.9534	9.2669	7.54022	5.08021	62.4936	12.0453	40.6151	11.3586	18.2328	5.50198	58.8479	14.0366
1022	screening	5499586	704958678	56.2872	9.60573	7.7647	5.11375	64.0519	12.5541	42.0741	12.0813	17.3108	5.36662	59.3848	14.8601	55.5706	9.3992	7.50141	4.978	63.072	12.1546	41.1851	11.6221	17.8451	5.32974	59.0302	14.2125
1023	confirmatory	15	0	65.8	12.6784	21.9333	24.0964	87.7333	35.9195	55.8	17.0763	41.6667	17.3973	97.4667	33.417	0	0	0	0	0	0	0	0	0	0	0	0
1024	screening	932295	128671736	58.3487	9.61787	9.35329	7.32024	67.702	14.3414	43.982	11.8355	22.3101	7.35089	66.2921	16.0823	56.7497	9.23345	8.15814	5.78138	64.9079	12.5638	42.3616	11.3142	20.3128	6.19338	62.6743	14.4327
1025	screening	0	95560	0	0	0	0	0	0	0	0	0	0	0	0	54.8674	7.28019	8.26303	5.34729	63.1304	10.5462	41.0749	9.16604	22.1308	5.68269	63.2057	12.3831
1026	confirmatory	946	11220	55.5074	10.6349	11.0433	10.6392	66.5507	18.4835	41.9503	12.7265	24.0233	11.5132	65.9736	21.5425	55.1168	9.79194	10.2548	9.40547	65.3716	16.5478	41.3212	12.062	22.811	10.0931	64.1322	19.3897
1028	confirmatory	378	1344	68.0661	11.4761	24.7037	19.8697	92.7698	29.4301	58.9471	13.1469	43.9868	16.9814	102.934	28.5465	68.5573	7.78354	21.2939	10.74	89.8512	14.2127	59.0357	9.14353	29.5915	10.3571	88.6272	15.8058
1029	screening	3240	8813772	55.8926	8.32677	7.15278	4.96519	63.0454	11.163	40.609	11.0237	18.4818	5.44775	59.0907	13.4463	55.7179	8.65321	7.37098	5.17341	63.0888	11.5809	40.7643	11.0732	18.7739	5.62422	59.5382	13.6997
1030	confirmatory	2511384756	10180017321	55.4424	9.17349	7.72184	5.22268	63.1642	12.1255	41.2641	11.2426	18.5966	5.59158	59.8607	14.0366	55.3347	9.33301	7.52087	5.25376	62.8556	12.2514	40.9854	11.3172	18.6884	5.75283	59.6738	14.1249
1032	screening	220780	129255385	55.8336	10.2969	8.50689	6.32365	64.3405	14.1958	42.6604	12.0847	19.6247	6.65316	62.2851	15.8777	55.5293	9.57543	7.78983	5.21108	63.3191	12.4958	41.5733	11.4935	19.0083	5.64761	60.5816	14.2577
1033	screening	28	28488	70.5714	12.8364	21.7857	19.3149	92.3571	30.6379	59.6786	18.3122	39.5714	15.397	99.25	31.1848	65.7018	9.3206	11.0774	7.86145	76.7793	14.3058	52.3955	12.0994	24.5124	9.23731	76.9078	16.9553
1035	other	0	13	0	0	0	0	0	0	0	0	0	0	0	0	57.4615	8.57919	3.76923	2.89119	61.2308	9.22997	42.6154	10.1861	15.6154	5.26844	58.2308	11.1442
1036	confirmatory	15	18	60.7333	12.2735	13.3333	18.0739	74.0667	28.9691	48.7333	15.3319	28.6667	17.0992	77.4	31.284	54.6667	12.3717	6.61111	3.59966	61.2778	14.5473	44.6667	11.9656	21.8889	9.22203	66.5556	17.7804
1037	confirmatory	10	20	62.3	14.7275	14.3	21.6336	76.6	34.9132	49.4	18.6261	29.9	19.1628	79.3	36.6062	55.1	11.3272	7.55	5.5864	62.65	14.2322	44.35	10.8641	22.5	10.2058	66.85	18.2072
1038	confirmatory	15	18	60.7333	12.2735	13.3333	18.0739	74.0667	28.9691	48.7333	15.3319	28.6667	17.0992	77.4	31.284	54.6667	12.3717	6.61111	3.59966	61.2778	14.5473	44.6667	11.9656	21.8889	9.22203	66.5556	17.7804
1039	confirmatory	6	20	64	18.5149	20.6667	26.793	84.6667	44.4732	56.8333	20.4296	39.8333	18.9675	96.6667	38.0981	56.75	11.2197	7.6	5.41343	64.35	13.2477	44.8	10.6702	22.05	10.1953	66.85	17.8481
1040	screening	1943406	380726142	54.7672	7.80707	7.98035	5.40076	62.7476	11.0323	40.6106	10.2426	18.8073	5.64515	59.4179	13.0495	54.6437	8.32456	7.58046	5.13666	62.2242	11.1845	40.3974	10.529	18.6238	5.54744	59.0212	13.1353
1041	other	0	12	0	0	0	0	0	0	0	0	0	0	0	0	62.3333	8.669	4.5	2.96954	66.8333	10.6842	44.1667	9.93463	16.8333	4.28174	61	11.5837
1042	other	28	40	63.8929	12.7522	15.1429	20.5871	79.0357	31.5565	52.3929	16.9035	28.5357	18.616	80.9286	33.8	57.9	12.6325	6.7	5.94073	64.6	15.367	44.25	10.8834	23.6	10.2076	67.85	18.7296
1043	confirmatory	45	20	61	13.1322	12.1778	16.9629	73.1778	27.4767	49.7111	15.2682	26.1333	15.8725	75.8444	29.3575	55.65	9.48836	7.5	4.52479	63.15	12.6627	43.7	10.805	24.2	11.6285	67.9	15.3756
1044	screening	29403	3811212	58.4208	9.61242	8.05755	6.3436	66.4784	13.3195	44.5344	12.0938	20.0399	7.13538	64.5743	15.6524	58.1776	9.75357	7.97002	5.92578	66.1476	12.9665	44.2412	11.9979	20.1224	6.6982	64.3636	14.942
1045	confirmatory	922761	194337	54.0837	8.65188	7.789	5.08152	61.8727	11.6317	40.2638	10.8999	17.5703	5.34736	57.8341	13.6222	54.1601	9.03014	7.72418	5.16838	61.8843	11.9985	40.3228	11.1013	18.2266	5.58108	58.5494	13.885
1046	screening	152628	119027167	57.52	9.89285	8.71436	7.67637	66.2343	15.1498	43.2854	12.7386	20.1686	7.57425	63.4539	17.4916	56.3775	9.29648	7.7855	5.42335	64.163	12.4055	41.8354	11.6347	19.2003	5.75003	61.0357	14.4724
1047	confirmatory	939135	179601	54.0673	8.63369	7.78117	5.07166	61.8484	11.6048	40.2288	10.8775	17.57	5.34297	57.7988	13.5886	54.244	9.13743	7.75737	5.22872	62.0014	12.1482	40.4933	11.2186	18.2933	5.62434	58.7867	14.0536
1048	other	75855	38268750	54.5573	9.9318	8.60894	6.38487	63.1662	14.0164	41.5765	11.8838	19.1316	6.49645	60.7081	15.8192	54.6222	9.41786	7.68403	5.13153	62.3062	12.3038	40.7721	11.3681	18.5767	5.49858	59.3488	14.1115
1049	other	302253	151131168	54.0559	9.96084	8.37999	6.09602	62.4359	13.6652	40.949	11.5419	19.3958	6.26759	60.3448	15.139	54.6114	9.46454	7.75415	5.17502	62.3655	12.3317	40.7568	11.2445	18.9364	5.54377	59.6931	13.9872
1051	other	55611	32792454	56.2785	10.1541	8.62797	6.22841	64.9065	13.9793	42.8093	12.2286	19.4815	6.53868	62.2908	15.9111	55.6447	9.50187	7.76653	5.22624	63.4113	12.4269	41.4886	11.6003	18.8361	5.64824	60.3247	14.3552
1052	confirmatory	990	2790	62.204	14.7002	20.1121	24.363	82.3162	36.7078	48.9707	19.5918	30.1273	22.168	79.098	39.4661	60.5667	12.9831	13.2118	17.866	73.7785	28.6798	46.4143	16.8889	24.4534	16.583	70.8677	31.1587
1053	screening	1	318	58	0	25	0	83	0	29	0	14	0	43	0	61.2987	14.6903	17.6572	18.6187	78.956	31.1781	50.1667	20.0526	25.2453	16.666	75.4119	34.9471
1054	confirmatory	1378	3286	60.4855	14.0394	17.357	21.9055	77.8425	33.5608	47.0348	18.4215	26.7837	19.9689	73.8186	36.1189	59.7991	12.9755	12.4224	16.7924	72.2215	27.401	45.6439	16.5482	23.573	15.673	69.217	29.7891
1055	confirmatory	1596	4844	58.2989	13.7784	15.463	20.5099	73.7619	32.0856	44.6172	17.8252	24.8177	19.0106	69.4348	34.7241	58.0239	11.8531	10.7506	14.3319	68.7746	23.8856	43.6517	15.0587	21.5531	13.5957	65.2048	26.2154
1056	confirmatory	23005	54177	62.7891	12.0854	13.1843	15.1205	75.9734	24.4727	50.5471	15.2321	26.1331	15.8592	76.6802	28.1974	61.5377	11.3383	11.5016	11.1455	73.0393	19.638	49.4656	13.9439	23.5542	11.27	73.0198	22.0664
1058	confirmatory	0	35	0	0	0	0	0	0	0	0	0	0	0	0	70.8	12.2542	15.3429	8.21026	86.1429	17.5837	60.8	14.5497	18.8857	8.74061	79.6857	20.1316
1059	confirmatory	1378	2862	63.3142	15.368	21.2134	24.6813	84.5276	37.9452	50.852	20.5539	30.754	22.1831	81.606	40.5962	60.355	12.2794	12.0112	16.2706	72.3662	26.2059	45.935	15.874	23.5465	15.3675	69.4815	28.7122
1060	confirmatory	6	1384	59.5	7.06399	7.33333	2.58199	66.8333	9.13053	49.3333	9.91295	16	3.52136	65.3333	12.7541	55.5354	9.43824	8.95231	6.58066	64.4877	13.4577	42.0181	11.7333	18.2731	5.92852	60.2912	15.2269
1061	screening	3	9	79	7.54983	50.3333	2.51661	129.333	9.07377	76.3333	8.32666	57	3.4641	133.333	8.0829	77.8889	14.1814	47.7778	29.1495	125.667	42.6585	70.7778	21.632	52.8889	28.051	123.667	48.5721
1062	confirmatory	1	36	53	0	11	0	64	0	48	0	23	0	71	0	55.7778	9.19351	10.2778	6.02192	66.0556	12.6105	43.8611	10.4174	21.7778	6.2111	65.6389	13.3141
1063	screening	153799491	3113014634	54.4039	8.463	7.58129	5.15291	61.9852	11.3692	40.4015	10.7537	18.058	5.45481	58.4595	13.4107	54.7949	8.85188	7.50036	5.15488	62.2953	11.7005	40.5386	11.0053	18.4088	5.53244	58.9475	13.6492
1066	screening	310866	151829627	55.6751	9.38141	7.32628	5.20864	63.0014	12.2316	41.0911	11.4504	18.5012	5.73761	59.5923	14.1699	55.6333	9.27169	7.44841	5.25493	63.0817	12.1722	41.0613	11.3882	18.7384	5.74952	59.7996	14.15
1068	confirmatory	15	168	72.4	15.1742	39.8667	35.7449	112.267	50.0991	67.7333	18.4254	53.1333	27.2446	120.867	44.6204	58.8333	11.5087	14.9405	20.6716	73.7738	30.5227	45.5714	15.19	28.4167	17.9648	73.9881	31.8633
1069	screening	1225	18850	50.9396	8.48622	8.25061	8.07603	59.1902	14.1346	37.6931	10.7077	18.8082	8.1044	56.5012	16.4027	51.2964	8.11916	7.9321	6.44963	59.2285	12.0617	37.7455	10.2049	18.5853	6.47269	56.3308	14.0764
1070	confirmatory	2145	4950	72.0242	11.9842	39.4019	24.3268	111.426	33.7914	64.9166	17.1385	43.103	23.7197	108.02	38.8407	68.0947	9.49635	25.7521	20.551	93.8469	26.9529	59.5253	14.3337	33.3331	18.6116	92.8584	29.8882
1072	confirmatory	406	609	74.2365	13.9446	35.6872	27.3053	109.924	38.7534	63.1305	21.3551	43.5394	24.7689	106.67	44.1983	68.1806	14.0264	25.7209	28.3681	93.9015	39.9951	55.2315	20.5565	35.5501	25.2288	90.7816	43.3709
1074	summary	0	9	0	0	0	0	0	0	0	0	0	0	0	0	72.2222	14.3595	50.3333	17.0441	122.556	30.2288	62.8889	17.7302	58.7778	20.4559	121.667	37.55
1076	other	406	11542	54.1379	8.65473	8.72414	6.02159	62.8621	12.3335	40.6724	10.3727	19.5542	5.68783	60.2266	13.5338	53.1002	8.63262	8.3126	6.35679	61.4128	12.4441	39.4786	10.409	19.1945	6.2365	58.6731	14.1031
1077	confirmatory	4278	6509	57.6099	11.2087	11.3095	15.1906	68.9194	24.1137	43.5444	14.6232	20.9046	14.0053	64.449	26.1897	57.466	11.6257	10.2159	12.9942	67.6818	22.0861	43.1859	14.346	20.6683	12.3457	63.8542	24.1351
1078	confirmatory	1	44	63	0	12	0	75	0	53	0	26	0	79	0	60.5909	9.72486	10	5.628	70.5909	13.5994	47.5455	11.8566	20.2045	5.54298	67.75	15.558
1080	other	200661	444434	60.039	8.26393	10.1424	7.15151	70.1814	13.2473	46.3393	11.1268	21.6244	7.34023	67.9637	15.5284	58.7044	8.49714	9.22442	6.3203	67.9288	12.6117	44.8965	11.005	20.6875	6.7625	65.584	14.779
1082	confirmatory	0	36	0	0	0	0	0	0	0	0	0	0	0	0	69.4722	10.9635	36.0556	22.3951	105.528	30.5245	60.3333	19.3021	45.1667	19.5675	105.5	35.5909
1083	confirmatory	496	4218	76.5202	14.0857	45.7278	35.2868	122.248	48.161	69.629	20.052	52.3992	32.1911	122.028	51.1948	64.6174	10.4476	17.5917	17.8505	82.2091	26.2884	53.9545	14.7489	27.4794	16.7146	81.4339	29.2042
1084	other	66	46896	56.1667	12.1625	12.3939	17.7217	68.5606	27.6862	40.697	16.8714	23.0909	17.5681	63.7879	32.9267	51.1247	7.82453	7.07615	6.64015	58.2009	12.1644	36.3195	9.77632	17.2292	6.24139	53.5487	14.1192
1085	screening	413595	196743814	57.5581	9.35955	8.7797	5.79807	66.3378	12.9324	43.8954	12.0111	18.3411	5.95355	62.2365	15.4337	56.1433	9.11976	7.77259	4.97891	63.9159	11.9083	41.915	11.4234	18.1496	5.26989	60.0645	14.0023
1089	other	2415	269569	53.3826	9.64031	7.23313	11.0363	60.6157	18.6751	38.6973	12.2306	17.8671	10.9417	56.5644	20.978	50.7332	7.60383	5.66645	5.70973	56.3996	11.1511	35.8048	9.3019	16.0781	5.98415	51.883	12.8257
1090	other	19701	741652	51.0061	8.58279	6.09208	6.70379	57.0982	12.9973	37.0612	10.1713	16.8785	7.18936	53.9396	14.6321	49.7635	7.33188	5.61375	5.18178	55.3772	10.3097	35.2832	8.92567	16.1052	5.68111	51.3884	12.0689
1091	other	9730	529339	49.2472	8.40547	10.8514	13.8356	60.0986	21.1341	37.3773	12.3043	21.0395	14.193	58.4168	25.4626	48.0336	6.80613	6.44571	6.81203	54.4793	11.7876	34.0178	9.14664	16.5016	7.09313	50.5194	14.5625
1093	other	21	27391	55.2857	7.15642	13.1905	11.4264	68.4762	16.6452	43.0476	9.71842	25.4286	10.9022	68.4762	18.0295	49.4277	5.97349	5.63375	3.98103	55.0615	7.82701	35.3473	7.90591	15.8757	4.30737	51.223	9.84111
1101	other	66	46896	53.5303	9.04896	10.6364	17.9672	64.1667	24.9539	38.303	11.9228	22.1818	14.5928	60.4848	24.8981	50.9776	7.16151	7.12558	7.55465	58.1031	12.5397	36.2534	9.73406	18.2612	7.26959	54.5146	14.9693
1119	other	3	11751	42	6	5.33333	2.88675	47.3333	3.78594	29.3333	4.6188	16	4	45.3333	8.32666	47.9017	6.3175	5.7761	4.83901	53.6778	9.10366	33.1926	7.94816	16.1188	4.78741	49.3114	10.9443
1134	confirmatory	496	0	64.6492	13.5527	23.75	23.2661	88.3992	35.7456	55.5323	18.883	34.5484	19.3114	90.0806	36.8653	0	0	0	0	0	0	0	0	0	0	0	0
1135	screening	2080	12633985	56.1851	10.6352	8.79712	10.7128	64.9822	18.5998	43.6534	13.41	18.1462	10.437	61.7995	20.8373	55.3514	9.20548	7.17163	4.85193	62.523	11.934	41.4578	11.4094	17.4397	5.06781	58.8976	13.6866
1136	screening	10	972145	53.5	8.10007	10.1	4.50802	63.6	9.39503	42	13.5154	19	3.05505	61	15.4776	50.9777	9.01677	7.43496	4.64925	58.4127	11.3543	37.2318	10.4333	17.5811	4.76553	54.8129	12.6725
1137	summary	28	0	73.3214	12.567	40.5714	24.5378	113.893	36.1267	70.6786	14.3992	47.25	23.5429	117.929	36.4305	0	0	0	0	0	0	0	0	0	0	0	0
1141	other	3403	318471	54.6009	10.0171	16.5348	15.9859	71.1358	24.4656	44.2515	14.5166	27.6671	14.577	71.9186	27.9082	49.7189	7.15563	6.86449	7.55767	56.5834	12.8135	35.5838	9.73561	17.2772	7.73554	52.8611	15.781
1143	other	325	101244	47.8092	8.21625	7.54462	10.0481	55.3538	16.852	33.7846	11.1758	17.0523	8.76126	50.8369	18.5206	48.0208	6.52069	5.27573	4.5743	53.2965	9.01981	32.9782	8.31527	15.1454	4.41293	48.1236	10.7876
1145	other	5995	419209	49.1301	7.59667	5.95463	8.39137	55.0847	14.4713	33.4222	10.4391	16.3224	7.49986	49.7446	16.4316	48.5261	6.1976	4.67907	4.1254	53.2052	8.34042	32.6857	7.95574	15.0898	4.10031	47.7755	9.94824
1146	other	465	120589	52.4366	9.80394	9.73118	15.033	62.1677	22.6718	37.428	12.7521	21.5097	14.0146	58.9376	25.1279	50.3018	7.54027	6.58569	6.62713	56.8875	11.8769	35.3046	9.41447	17.5967	6.22815	52.9013	13.6345
1152	other	21	27391	55.2857	7.15642	13.1905	11.4264	68.4762	16.6452	43.0476	9.71842	25.4286	10.9022	68.4762	18.0295	49.4277	5.97349	5.63375	3.98103	55.0615	7.82701	35.3473	7.90591	15.8757	4.30737	51.223	9.84111
1154	other	419070	2754406	51.1894	7.70368	9.04483	11.04	60.2343	17.2567	37.7776	11.7773	19.6963	11.3513	57.4739	21.6907	49.4564	6.49332	5.6901	5.12862	55.1465	9.74004	34.3949	8.50739	15.9961	5.20926	50.391	11.7309
1155	other	54285	1184700	55.199	8.98212	17.077	15.4145	72.276	23.0728	46.262	13.2541	29.7692	15.1326	76.0312	27.1831	49.4317	6.31354	6.28177	5.92595	55.7134	10.414	35.0537	8.66017	16.4053	6.07708	51.459	12.9885
1156	other	10	19575	49	6.81502	6.4	6.48417	55.4	12.2855	38.4	9.92416	14.4	5.66078	52.8	15.3029	47.6464	5.80728	5.53068	4.91093	53.1771	9.0045	33.617	7.58674	15.0057	4.72905	48.6226	10.5292
1157	other	351	105111	60.7436	9.4132	22.9573	16.5347	83.7009	24.781	54.9402	12.5877	35.5869	13.3388	90.5271	24.5982	50.5115	6.68097	7.36474	7.74565	57.8762	12.8222	36.6308	9.72588	17.6363	8.08116	54.2671	16.3288
1159	other	91	54684	50.4945	15.4023	12.9231	23.0835	63.4176	37.5663	40.4835	18.2929	22.5824	21.5773	63.0659	39.1816	48.4399	7.21449	6.29338	6.87165	54.7333	12.311	35.4265	9.04975	15.9949	6.83311	51.4214	14.0037
1160	other	0	3919	0	0	0	0	0	0	0	0	0	0	0	0	45.2996	6.96257	7.00638	8.05125	52.3059	14.1055	32.9446	9.47764	15.2679	7.32193	48.2126	15.8754
1168	other	0	0	0	0	0	0	0	0	0	0	0	0	0	0	0	0	0	0	0	0	0	0	0	0	0	0
1171	other	0	3919	0	0	0	0	0	0	0	0	0	0	0	0	50.1291	7.0904	6.81551	9.1487	56.9446	14.6969	35.4603	10.6299	17.4353	9.11208	52.8956	18.3045
1173	other	11628	576804	53.0725	9.22166	6.58849	8.87974	59.661	15.823	38.5995	11.304	17.8854	9.16156	56.4849	17.8019	50.2454	7.69481	5.77399	5.64234	56.0194	11.0855	35.7052	9.24187	16.3885	6.13787	52.0937	12.7757
1174	other	1081	182077	48.5624	8.09412	8.76318	11.9486	57.3256	18.8957	36.0287	11.274	17.7549	11.1349	53.7835	21.1649	48.0383	6.60753	6.39089	6.29246	54.4292	11.1975	34.0615	8.83373	16.1242	6.39787	50.1857	13.5238
1175	other	2211	258151	51.4776	9.98632	9.44957	15.2018	60.9272	23.9184	37.9394	13.3411	19.3953	13.4802	57.3347	25.5529	49.6056	6.79927	5.86895	6.02333	55.4746	10.9393	34.7959	8.8004	16.3585	5.88147	51.1544	12.7287
1177	other	780	155200	53.0769	9.14829	6.84103	10.3286	59.9179	17.5399	38.2769	11.8094	17.6846	10.5131	55.9615	20.1136	50.7587	7.16191	5.41643	5.23419	56.1751	10.2866	35.6756	9.03723	15.9332	5.43286	51.6089	11.9749
1178	other	10	19575	55.7	7.22726	14.6	12.0573	70.3	17.2823	44.9	10.4504	29.3	10.9448	74.2	17.0542	49.8729	5.93407	5.62641	3.96323	55.4993	7.75078	35.7298	8.04176	15.8089	4.06137	51.5387	9.77126
1179	other	10	19575	55.7	7.22726	14.6	12.0573	70.3	17.2823	44.9	10.4504	29.3	10.9448	74.2	17.0542	49.8729	5.93407	5.62641	3.96323	55.4993	7.75078	35.7298	8.04176	15.8089	4.06137	51.5387	9.77126
1182	other	0	0	0	0	0	0	0	0	0	0	0	0	0	0	0	0	0	0	0	0	0	0	0	0	0	0
1185	other	595	135975	48.2756	9.8759	7.82353	9.89052	56.0992	17.8106	34.7916	11.9593	17.8067	9.98659	52.5983	20.272	48.9035	7.76495	5.99384	4.72542	54.8974	10.4658	34.2684	9.06523	16.2136	5.27797	50.4819	12.3347
1188	other	164451	16646	65.5382	16.1751	7.49504	11.4111	73.0333	23.3719	59.5784	16.5982	18.1454	16.4417	77.7239	25.8128	48.8022	16.9484	5.27526	9.47835	54.0775	22.5694	44.2939	16.2769	12.3735	13.0603	56.6675	23.721
1189	other	265356	421920	58.3717	17.4752	5.7831	9.12681	64.1548	22.3876	51.11	17.6478	14.6379	13.8432	65.7479	24.3921	56.4695	17.4675	5.77334	7.82981	62.2428	21.6702	48.2027	17.3881	15.0813	12.1176	63.284	23.1791
1190	other	105	240	62.2762	15.1458	6.25714	7.49875	68.5333	19.3142	55.3143	15.2456	13.8857	13.6813	69.2	22.2794	58.4083	16.4658	7.66667	10.012	66.075	22.5025	51.9583	16.5514	13.9208	13.416	65.8792	24.0339
1191	other	861	1470	63.9199	17.2681	6.47619	14.7231	70.3961	26.0566	56.9048	17.4297	18.7503	21.3685	75.6551	29.5556	56.2946	19.6973	5.36122	9.1014	61.6558	24.4744	48.8272	19.1929	15.8374	14.5787	64.6646	26.4433
1192	confirmatory	1	16	74	0	29	0	103	0	69	0	33	0	102	0	61.0625	10.0231	16.875	13.6131	77.9375	21.9832	49.125	14.0089	25.375	8.64002	74.5	20.7236
1193	confirmatory	153	576	70.719	14.5604	30.5817	26.5227	101.301	38.1091	58.6732	21.6418	39.6536	24.6892	98.3268	44.3583	69.7639	14.557	29.1406	28.2621	98.9045	40.4506	57.6111	21.4271	38.1441	25.3918	95.7552	44.6054
1194	other	64620	138594	59.9469	18.366	6.33708	9.75967	66.2839	23.9157	53.2866	18.0968	14.7421	14.7662	68.0287	26.1485	58.5212	17.9826	6.32325	8.91382	64.8444	22.8907	51.3285	17.953	15.3332	13.6905	66.6616	24.8437
1195	other	652653	0	54.667	12.2501	6.4545	6.37445	61.1215	15.9749	41.6764	12.8295	16.5012	7.84504	58.1776	17.302	0	0	0	0	0	0	0	0	0	0	0	0
1196	confirmatory	595	2100	52.7748	8.73013	9.05042	9.95905	61.8252	16.072	38.9849	11.5152	19.4202	9.86414	58.405	18.8623	51.9243	8.30163	8.29762	7.09518	60.2219	12.8906	38.36	10.6399	18.6357	6.98103	56.9957	15.0981
1197	confirmatory	171	1444	51.5146	7.2285	8.5614	6.07991	60.076	10.5357	37.1462	9.11861	19.883	6.0913	57.0292	12.2005	51.7216	8.21354	8.18975	6.69067	59.9114	12.3551	37.9868	10.5276	18.6579	6.69724	56.6447	14.6172
1198	confirmatory	406	1914	51.2291	8.27307	7.99507	8.23812	59.2241	14.1293	36.9507	10.7769	17.3719	7.61072	54.3227	15.7702	51.2722	8.17609	8.10084	6.91807	59.373	12.6053	37.7722	10.5669	18.1996	6.86818	55.9718	14.9074
1199	other	81810	176544	58.7768	17.5446	6.14013	9.14228	64.9169	22.5841	51.9718	17.6558	14.7602	13.8467	66.732	24.4893	56.7685	17.8344	6.18199	8.28094	62.9505	22.4472	49.0178	17.7879	15.2459	12.6143	64.2637	24.0549
1200	confirmatory	666	2146	52.4339	7.76164	9.04655	8.48524	61.4805	13.7483	38.5856	10.7129	19.6847	8.83396	58.2703	17.0775	51.8281	8.24218	8.16356	7.06208	59.9916	12.8681	38.171	10.3478	18.7344	6.95938	56.9054	14.7784
1201	other	5886	9919	74.9173	11.8789	7.36391	14.7893	82.2812	21.4043	67.903	13.2194	22.2124	23.9456	90.1154	27.3898	60.8428	18.76	4.5185	9.77423	65.3613	23.8264	54.7494	17.4665	15.4292	18.4881	70.1785	28.204
1202	summary	10	0	67.7	8.75658	22.8	19.3609	90.5	27.553	54.4	17.5891	29	19.4594	83.4	35.6346	0	0	0	0	0	0	0	0	0	0	0	0
1203	screening	3321	15986064	58.3279	9.56433	8.42457	9.08281	66.7525	16.0546	44.548	11.9813	19.7031	9.07501	64.2511	17.7402	56.7191	9.16958	7.56731	5.27615	64.2864	12.1195	42.4551	11.3033	18.9458	5.93232	61.401	14.0084
1204	screening	9045	12150	65.5824	13.2773	16.66	14.7438	82.2425	25.6068	56.911	15.9135	27.954	14.7998	84.865	27.3747	62.6523	12.7583	11.8799	11.634	74.5323	21.6477	54.308	14.4662	21.3555	12.404	75.6635	23.0406
1205	other	141778	238718	58.3223	17.6048	5.5427	9.01648	63.865	22.4228	51.2938	17.6627	14.4048	14.0047	65.6986	24.4617	55.6648	17.7805	5.60238	7.79316	61.2672	21.9446	47.6578	17.5534	14.7312	12.2253	62.3889	23.4197
1206	summary	780	0	57.6256	10.5384	10.6013	13.7795	68.2269	22.4492	42.1115	14.0876	20.8256	13.4833	62.9372	25.4955	0	0	0	0	0	0	0	0	0	0	0	0
1207	screening	0	1	0	0	0	0	0	0	0	0	0	0	0	0	53	0	11	0	64	0	48	0	23	0	71	0
1208	other	148240	288697	58.1445	17.6298	5.77518	9.22212	63.9196	22.6335	50.9994	17.737	14.4231	13.9434	65.4225	24.7168	56.4926	17.5815	5.58947	7.97928	62.082	21.8007	48.477	17.5599	14.7231	12.4202	63.2001	23.4318
1209	confirmatory	323610	154754809	58.0655	9.99265	8.41633	5.97192	66.4818	13.6012	44.4934	12.3738	18.682	6.47581	63.1755	15.9425	56.5636	9.45863	7.79261	5.21477	64.3562	12.3871	42.449	11.6588	18.5624	5.70647	61.0114	14.4434
1210	screening	1596	43377	56.4436	9.36357	8.36153	6.33705	64.8051	13.4584	42.807	11.8733	18.2989	6.254	61.1059	15.5566	57.2216	9.52053	8.75014	6.27606	65.9717	13.5533	43.9197	12.0449	18.7796	6.28498	62.6993	15.701
1211	screening	2485	53037	58.2563	10.3106	10.3412	10.1151	68.5976	18.2682	45.1895	13.9608	20.4672	9.92156	65.6567	21.2337	57.8672	9.63931	9.14624	6.94558	67.0135	14.2959	44.5316	12.5625	19.0435	6.91914	63.5751	16.7597
1212	screening	105	2025	68.9905	11.6903	22.7143	18.7825	91.7048	28.3725	60.4	16.2662	33.0286	16.7966	93.4286	30.0051	64.5457	8.94516	13.5689	12.3908	78.1146	19.2211	51.9975	13.5784	22.8825	11.2582	74.88	22.2822
1213	screening	946	2420	58.9376	10.8879	14.2833	14.5968	73.2209	23.2114	46.4218	15.1188	25.2822	13.2118	71.704	26.0884	59.2285	10.7445	13.3764	12.5345	72.605	20.9487	46.8897	14.8205	23.5715	11.4828	70.4612	23.9769
1214	screening	55	2123385	61.4727	8.59124	10.6727	6.27179	72.1455	11.861	48.0545	12.0453	20.9091	7.22463	68.9636	14.9987	57.7271	10.0946	8.42564	5.56299	66.1528	13.3043	43.5994	12.0249	19.7468	6.13745	63.3462	14.842
1215	confirmatory	27261	68094	60.1492	10.8837	12.0592	12.7122	72.2084	21.4923	46.5213	15.3042	23.2868	12.1085	69.808	24.9302	57.0686	9.30164	7.93585	5.53635	65.0044	12.5158	42.4871	11.8063	19.5091	5.66115	61.9963	14.6635
1216	screening	210925	125057400	59.926	9.79795	9.57784	7.35059	69.5038	14.5722	46.3588	12.751	20.5502	7.78099	66.909	17.2921	57.3216	9.43639	8.11458	5.41174	65.4362	12.5033	43.047	11.7892	19.1834	5.85739	62.2304	14.5721
1217	screening	874503	253649529	57.2696	9.57686	8.183	5.50155	65.4526	12.8875	43.1498	12.0603	17.8564	5.74123	61.0062	15.2358	56.1438	9.19167	7.61861	4.93882	63.7624	11.9642	41.728	11.468	18.0128	5.25605	59.7408	14.0348
1218	screening	10	35	53.8	5.41192	10.1	5.06513	63.9	8.65961	36	10.5093	17.6	5.91044	53.6	15.4647	60.1714	11.15	14.2	16.0382	74.3714	25.0776	46.6857	16.2603	22.5714	13.7526	69.2571	28.4588
1219	screening	10	35	53.8	5.41192	10.1	5.06513	63.9	8.65961	36	10.5093	17.6	5.91044	53.6	15.4647	60.1714	11.15	14.2	16.0382	74.3714	25.0776	46.6857	16.2603	22.5714	13.7526	69.2571	28.4588
1220	confirmatory	812175	244509299	58.3229	9.47855	8.51856	5.79049	66.8414	12.9278	44.4542	12.1304	18.6998	6.21612	63.154	15.5425	56.6514	9.21729	7.76761	5.13435	64.419	12.1035	42.335	11.5554	18.4546	5.48967	60.7896	14.2511
1221	confirmatory	91	686	54.8901	8.35524	7.67033	7.37873	62.5604	13.0675	41.6593	12.1685	15.3626	5.83955	57.022	15.4646	56.7201	9.57843	8.80758	7.63765	65.5277	15.096	44.7318	13.0982	17.8907	7.83822	62.6224	18.18
1222	confirmatory	21	1302770	56.9048	14.4496	14.8571	25.9486	71.7619	40.091	45.8095	18.7393	25.8095	23.5003	71.619	41.4879	48.5332	7.403	6.80954	4.03909	55.3428	9.37204	36.2683	8.37755	16.8539	4.22602	53.1222	10.4353
1223	confirmatory	136	782	55.6985	9.93409	8.94118	7.83985	64.6397	15.4482	42.6838	13.7074	17.4926	6.36774	60.1765	17.5258	57.4309	10.092	9.52302	8.62901	66.954	16.4056	45.0294	13.5433	18.8197	8.1076	63.8491	19.1738
1224	confirmatory	3	21	71	2.64575	21.3333	12.6623	92.3333	15.2753	65	8.18535	35	3	100	9.53939	72.3333	10.7393	29.9524	16.6057	102.286	25.6225	67.381	13.9695	42.3333	15.1866	109.714	25.5424
1225	confirmatory	15	240	52.4	10.669	7.46667	2.06559	59.8667	10.6896	36.2667	14.4937	16.2	4.82849	52.4667	16.8433	57.2167	10.2142	7.39167	4.55886	64.6083	12.1915	42.3167	11.6389	17.5875	5.38018	59.9042	13.8006
1226	screening	15	36	60.2667	6.3411	9.46667	5.86596	69.7333	9.95322	43.8	11.0272	19.1333	6.43502	62.9333	15.1727	60.1111	11.1631	14.9722	15.4244	75.0833	24.3362	47.2778	17.3248	22.3889	13.3401	69.6667	28.7978
1227	confirmatory	15931	99703	64.1779	11.7349	21.4555	22.1216	85.6334	31.0511	52.0888	16.2089	29.8338	20.1006	81.9227	34.2202	61.1908	11.0236	12.7462	13.5199	73.937	21.2809	48.2545	13.891	23.1314	12.4855	71.3859	23.4605
1229	screening	10	965205	55.3	15.7906	12.3	19.9947	67.6	32.3598	39.5	18.3379	19.7	18.2273	59.2	34.2111	52.4017	10.2309	5.55898	4.34442	57.9607	12.4737	38.845	10.4038	14.6396	5.74771	53.4846	12.7026
1230	screening	24090	45427140	56.425	9.49852	7.67227	5.6593	64.0973	12.9137	42.1006	12.0346	19.0809	6.05479	61.1815	15.0722	56.086	9.29137	7.56388	5.26624	63.6499	12.2892	41.6247	11.6126	18.9418	5.75162	60.5665	14.3534
1231	summary	1035	1104	77.2357	9.79848	52.83	20.636	130.066	27.2917	71.2928	15.8715	53.6502	22.8807	124.943	36.7538	73.2808	9.0003	48.519	21.9693	121.8	27.6002	66.7518	13.6992	51.6676	21.2964	118.419	33.1135
1233	confirmatory	3	1887	49	7.81025	6.33333	4.16333	55.3333	10.0167	39	4	13.3333	3.51188	52.3333	6.35085	51.38	8.25009	6.19926	3.7784	57.5792	10.2124	38.7716	10.8543	14.9825	3.95443	53.7541	12.0277
1234	confirmatory	253	828	61.1186	11.1804	14.996	17.5616	76.1146	26.6735	49.8024	14.5736	26.0553	16.0301	75.8577	28.3078	59.343	9.78317	10.0459	10.2782	69.3889	17.4448	46.1002	12.8263	21.401	10.264	67.5012	20.1947
1235	screening	1326	3219528	55.6116	9.49602	7.56938	5.56886	63.181	12.5434	41.4133	11.3622	19.819	6.17106	61.2323	14.6021	55.7586	9.29046	7.70073	5.38806	63.4593	12.2719	41.4054	11.2016	19.464	5.89734	60.8694	14.1209
1236	screening	310866	170678841	55.2326	8.95759	7.61295	5.52232	62.8456	12.0233	40.7612	11.125	18.5795	5.90093	59.3407	14.0878	55.264	9.05521	7.54463	5.27852	62.8087	11.9478	40.7858	11.1747	18.6728	5.71679	59.4585	13.9527
1237	screening	24090	28160	59.3626	9.64804	10.3612	8.40821	69.7238	15.5497	46.4128	12.9149	19.5776	8.39252	65.9905	18.5645	57.893	9.59804	8.70011	5.66571	66.5931	12.9604	44.2112	12.1795	18.7325	5.8235	62.9436	15.388
1238	confirmatory	1	88	71	0	5	0	76	0	42	0	28	0	70	0	57.3523	10.8385	5.39773	4.41924	62.75	12.967	40.9773	11.6224	16.6932	6.45116	57.6705	14.1655
1239	screening	4797253	585732664	67.6616	11.1666	11.8988	8.01533	79.5603	16.5655	55.4505	14.6872	23.0017	8.43013	78.4521	19.4021	59.1326	9.9596	8.97138	5.99923	68.104	13.5084	45.7956	12.4482	20.2119	6.515	66.0075	15.6785
1241	confirmatory	353220	336400	71.0206	10.4967	13.238	8.97062	84.2586	16.7874	59.3707	14.6019	24.1317	9.43598	83.5023	20.0888	67.8936	11.1182	11.929	8.13612	79.8227	16.6117	55.7189	14.7412	23.0377	8.60521	78.7566	19.5997
1242	screening	528	3961550	58.0701	10.4608	10.0985	7.29207	68.1686	14.984	46.589	12.6377	19.4318	8.14568	66.0208	17.5262	56.3719	9.63859	8.05696	5.36229	64.4289	12.5856	43.2315	11.8254	18.2957	5.99762	61.5272	14.5489
1243	confirmatory	1431	0	61.2061	10.9724	9.61565	8.17828	70.8218	16.648	46.7813	14.3455	19.8938	8.9726	66.6751	19.9729	0	0	0	0	0	0	0	0	0	0	0	0
1244	confirmatory	0	1	0	0	0	0	0	0	0	0	0	0	0	0	67	0	14	0	81	0	60	0	14	0	74	0
1245	confirmatory	0	1	0	0	0	0	0	0	0	0	0	0	0	0	67	0	14	0	81	0	60	0	14	0	74	0
1246	screening	410871	105840551	55.6259	9.16329	7.59237	5.33021	63.2182	12.1566	41.1028	11.2722	18.9228	5.77302	60.0256	14.1377	55.6461	9.16521	7.62815	5.3496	63.2743	12.1666	41.159	11.2814	19.0279	5.81072	60.1869	14.1491
1247	confirmatory	496	160	72.254	16.2645	44.9758	33.105	117.23	48.4275	64.1089	23.0416	57.2157	26.6814	121.325	48.5929	78.05	15.5587	52.925	31.8368	130.975	46.4723	70.1125	24.1768	60.6812	26.2279	130.794	49.4083
1248	confirmatory	6	24	71.1667	15.8167	30.8333	33.7011	102	48.3942	60	20.0699	39.3333	32.2221	99.3333	50.1983	65.3333	12.035	18.875	18.0971	84.2083	28.552	54.0417	15.8731	35.375	16.7301	89.4167	29.339
1249	confirmatory	190	13460	59.4684	8.56019	8.41579	5.5273	67.8842	12.2175	44.1474	11.478	20.1789	7.79021	64.3263	15.6333	57.6024	8.46988	8.31456	5.56662	65.9169	11.7505	42.5324	11.1955	19.0302	5.81706	61.5626	14.2786
1250	confirmatory	17955	88350	57.8413	9.64777	9.01593	7.65012	66.8572	14.8436	43.6764	12.5868	19.3385	7.61795	63.0149	17.4504	57.1921	9.39316	8.34658	6.02453	65.5387	13.1037	42.9741	12.103	18.8567	6.21754	61.8308	15.5212
1251	screening	253116	137817562	57.2497	9.2835	8.29477	6.01629	65.5445	12.9567	42.99	11.9985	18.8451	6.18963	61.8351	15.3613	56.1131	9.10856	7.74215	5.225	63.8552	12.0478	41.6455	11.4623	18.6633	5.5036	60.3088	14.1321
1252	confirmatory	66	720	66.2424	10.6005	13.0455	15.6897	79.2879	24.8681	54.0152	15.3197	25.1061	14.2128	79.1212	27	59.8806	8.45537	8.06111	6.60692	67.9417	12.5296	46.1528	10.84	18.7764	7.26692	64.9292	14.3128
1253	confirmatory	55	1914	59.6	8.81623	8.03636	9.01226	67.6364	15.5604	47.6545	11.5104	17.6182	7.6048	65.2727	16.9361	55.8579	9.35598	7.13532	4.75373	62.9932	11.8888	41.6729	11.7502	16.8574	4.90293	58.5303	14.0955
1254	screening	30135	231485	55.0832	7.9011	8.16144	6.34653	63.2446	12.1344	41.0607	10.3159	18.7729	6.31563	59.8335	13.8836	54.8152	7.81804	7.88824	5.29629	62.7035	10.9499	40.6936	10.2116	18.6797	5.47291	59.3734	12.8046
1255	screening	53956	282281	54.8645	7.94476	8.18786	5.92198	63.0524	11.7224	40.7936	10.3753	18.7891	5.94485	59.5827	13.5646	54.7763	7.92637	7.89444	5.29565	62.6707	11.0439	40.6309	10.2654	18.7229	5.48021	59.3538	12.9111
1256	screening	9045	77085	54.721	8.43306	8.77391	6.06604	63.4949	12.3175	40.8643	10.7899	19.5877	6.07534	60.4521	14.1981	54.5366	8.32688	8.25578	5.59236	62.7924	11.7444	40.6361	10.5765	19.2523	5.87577	59.8883	13.622
1257	screening	25878	108984	54.621	8.84626	8.46974	6.04457	63.0908	12.6258	40.9561	10.9237	19.2744	6.29681	60.2305	14.4381	54.4411	8.4819	8.13076	5.52111	62.5719	11.7863	40.5014	10.6853	19.1391	5.91413	59.6406	13.7266
1258	screening	11935	147715	57.5796	9.93428	9.09334	6.39921	66.6729	13.8717	45.0675	11.835	19.4884	6.90663	64.5559	15.5197	57.1343	9.62815	8.78406	5.97128	65.9183	13.1991	44.3169	11.6677	19.2692	6.46397	63.5861	15.0063
1259	confirmatory	210	1071	57.6524	13.7812	13.3714	21.8979	71.0238	33.3047	45.8905	16.9051	22.9	19.9392	68.7905	34.4112	56.2512	9.28839	7.37722	6.97456	63.6284	13.9496	43.267	11.1817	17.9645	7.37644	61.2316	15.2296
1260	summary	105	0	52.8762	9.09321	9.44762	12.4344	62.3238	19.1821	37.5524	12.4329	18.3619	11.2422	55.9143	21.0846	0	0	0	0	0	0	0	0	0	0	0	0
1261	confirmatory	45	1370	62.9333	9.86362	15.2889	13.0778	78.2222	21.0366	49.5556	13.742	25.1111	12.272	74.6667	24.1699	59.4453	8.81041	10.308	7.69298	69.7533	14.2763	46.2307	11.8261	20.0912	7.83362	66.3219	16.7135
1262	screening	726615	47034	68.6481	10.4529	12.1033	7.96486	80.7514	15.7085	56.3705	14.0822	23.0876	8.35595	79.4582	18.6444	64.2612	9.81445	10.0933	6.6715	74.3546	13.5135	51.3724	12.9231	20.3876	7.10173	71.76	16.5251
1263	screening	5886	9701	55.1429	9.03161	8.55827	8.15251	63.7012	14.5776	41.2757	11.5005	19.0984	8.16445	60.3741	16.7522	55.4115	8.9639	7.84806	6.01861	63.2596	12.5201	41.3839	11.4216	18.3101	6.10868	59.6939	14.6907
1264	screening	0	64	0	0	0	0	0	0	0	0	0	0	0	0	66.25	10.607	17.7188	23.5443	83.9688	30.6351	52.75	14.6558	29.9219	23.3349	82.6719	36.4883
1265	screening	143916	360327	57.5742	9.75458	9.30073	6.85381	66.8749	14.1018	44.6264	12.1125	19.2412	6.99604	63.8676	16.2053	60.0126	10.5785	10.1144	6.76288	70.1269	14.7958	47.7595	13.1605	20.2297	6.9584	67.9892	17.105
1266	confirmatory	171	171	61.6199	8.51307	9.14035	7.2496	70.7602	13.3291	47.5906	11.275	18.2281	7.01851	65.8187	15.3526	59.9123	10.2319	8.21637	5.33633	68.1287	13.0102	46.1404	12.3166	18.0351	7.14546	64.1754	16.1876
1267	screening	289941	327660	60.5638	10.1986	10.142	6.64091	70.7058	14.5011	46.9109	12.982	20.7661	6.98307	67.6769	17.0709	58.9476	9.74451	9.58129	6.14145	68.5289	13.668	45.063	12.3639	20.2919	6.4083	65.3549	16.0265
1268	confirmatory	3	462	55	5.2915	11.3333	3.21455	66.3333	4.72582	36.6667	5.85947	18	2	54.6667	5.85947	56.0693	6.21694	8.54762	4.41022	64.6169	8.99038	42.3333	9.15505	18.1472	4.93955	60.4805	11.4554
1269	confirmatory	0	26	0	0	0	0	0	0	0	0	0	0	0	0	66.1538	11.4741	10.6538	5.90554	76.8077	13.8247	56.1538	12.3958	17.7308	5.28059	73.8846	14.0181
1270	confirmatory	0	9	0	0	0	0	0	0	0	0	0	0	0	0	57.8889	5.25463	7.88889	4.10623	65.7778	8.5991	42.4444	8.50163	15.7778	2.53859	58.2222	9.20296
1271	confirmatory	0	0	0	0	0	0	0	0	0	0	0	0	0	0	0	0	0	0	0	0	0	0	0	0	0	0
1272	confirmatory	2556	3384	54.6228	9.00951	8.37441	5.91858	62.9973	12.5318	41.259	10.7037	19.3869	6.71081	60.6459	14.4304	53.8744	8.9703	7.88564	5.47681	61.76	12.1444	40.2595	10.7347	18.6841	5.9645	58.9436	13.9051
1273	screening	1640766	227404182	57.9973	9.83552	8.34987	5.89252	66.3472	13.3092	43.9041	12.2367	19.6384	6.45009	63.5425	15.516	56.6568	9.49322	7.91379	5.55439	64.5706	12.6502	42.3624	11.7427	19.2556	6.06831	61.618	14.7177
1274	screening	612171	237917511	54.4903	9.6285	7.67048	5.2281	62.1608	12.5659	40.6552	11.6155	18.0085	5.57863	58.6636	14.4939	54.9548	9.43239	7.55968	5.16611	62.5145	12.2776	40.752	11.4549	18.3872	5.59605	59.1392	14.2175
1275	confirmatory	9045	115694	55.8502	11.0295	8.63074	7.3204	64.4809	15.7175	43.3248	13.4669	17.6947	7.65693	61.0196	18.3254	54.7456	9.9704	7.62087	5.2479	62.3665	12.9026	41.3102	11.8942	17.386	5.71363	58.6963	14.932
1276	screening	1971105	377947716	68.9925	11.0791	12.6545	8.27561	81.6469	16.6343	57.1833	14.7255	23.6022	8.63786	80.7856	19.6015	59.2486	10.1071	9.13871	6.02159	68.3873	13.6726	46.092	12.5428	20.3234	6.50285	66.4155	15.7923
1277	confirmatory	91	658	59.5165	9.91896	13.4835	13.7731	73	21.7981	45.5055	13.645	24.5934	12.1087	70.0989	23.4355	56.6094	8.4438	8.31155	5.24805	64.921	11.4135	43.3875	10.0163	19.6094	5.69448	62.997	12.6674
1278	confirmatory	28	424	53.6071	7.06761	9.42857	6.20889	63.0357	11.3447	39.8214	9.08827	21.1786	5.70934	61	12.3977	55.0519	8.79835	8.12264	7.37314	63.1745	13.9837	41.7925	10.9211	19.8656	7.27107	61.658	15.5592
1279	confirmatory	2701	3330	55.6275	8.23775	8.70085	5.61045	64.3284	11.6467	42.2643	10.5627	20.0611	6.26143	62.3254	13.8449	53.367	9.04389	7.7012	5.50719	61.0682	12.146	39.6901	10.6456	18.3243	5.95688	58.0144	13.7212
1281	confirmatory	0	0	0	0	0	0	0	0	0	0	0	0	0	0	0	0	0	0	0	0	0	0	0	0	0	0
1284	confirmatory	1596	17271	56.6635	11.1715	10.302	11.203	66.9655	19.7771	42.7368	14.1334	21.2243	10.1703	63.9612	21.7354	57.749	10.5944	9.60686	8.1671	67.3559	16.0944	43.8913	13.0657	20.7631	7.69947	64.6544	18.0961
1285	screening	1250571	302199968	56.9977	8.98261	7.97942	5.65436	64.9771	12.357	42.2782	11.5728	18.6726	5.90132	60.9508	14.6208	56.1879	9.04886	7.68532	5.22327	63.8733	11.994	41.5348	11.3839	18.7177	5.59712	60.2526	14.0893
1286	screening	153	1224	64.5163	11.3642	9.11765	8.33109	73.634	16.9188	47.8889	14.0373	20.4641	8.33116	68.3529	19.7509	57.0163	10.4282	8.31781	5.78911	65.3342	13.8591	43.393	12.3824	19.0523	5.86149	62.4453	15.7529
1287	confirmatory	21	70	61.1905	8.20743	9.19048	4.03261	70.381	10.7493	45	7.81665	18.7143	4.05145	63.7143	9.8648	60.5429	8.49157	7.92857	4.82842	68.4714	11.5379	47.9286	10.9681	17.0429	4.88842	64.9714	13.2839
1288	confirmatory	861	30408	57.0372	8.63516	7.91986	6.64021	64.957	12.5316	43.108	10.384	19.3008	6.80126	62.4088	14.2264	56.2624	8.83294	7.65414	5.24011	63.9165	11.7024	42.0225	10.8967	19.0708	5.71126	61.0933	13.5977
1295	confirmatory	0	0	0	0	0	0	0	0	0	0	0	0	0	0	0	0	0	0	0	0	0	0	0	0	0	0
1296	screening	3337236	324183471	55.9106	9.22526	7.71974	5.41191	63.6303	12.3134	41.7155	11.31	19.0966	5.88432	60.812	14.1797	55.771	9.23273	7.64587	5.3714	63.4169	12.2595	41.4145	11.3464	19.0472	5.85223	60.4618	14.1969
1297	screening	83436	156238	56.1949	10.1932	9.22598	7.4057	65.4209	15.0133	43.1916	11.9767	20.6363	7.37318	63.828	16.4867	56.1706	10.2291	8.41697	5.77016	64.5876	13.6586	43.0967	12.0389	19.2518	6.02238	62.3485	15.21
1298	screening	16653	1708488	54.8307	8.68537	8.31994	5.50871	63.1507	11.9794	41.0342	10.7836	19.3286	5.75811	60.3628	13.9235	55.427	8.81115	8.20305	5.49242	63.63	12.0042	41.4354	10.8369	19.4014	5.83095	60.8368	13.8989
1300	screening	57291	153228	56.0462	10.1566	9.16636	7.50637	65.2126	15.0538	42.9557	12.0012	20.5236	7.41151	63.4793	16.5307	56.1934	10.2044	8.53762	5.97372	64.731	13.8044	43.0962	12.0294	19.4739	6.21593	62.5701	15.3804
1301	screening	26335	129030	56.4717	10.3567	9.24481	7.8037	65.7165	15.5026	43.5133	12.094	20.5896	7.71755	64.1028	16.8815	56.3023	10.2525	8.67683	6.23766	64.9791	14.0594	43.247	12.0874	19.6814	6.43847	62.9283	15.6373
1303	screening	1596	8037	57.3114	9.80769	8.4881	8.22401	65.7995	15.2948	43.4035	12.5851	18.4091	7.68714	61.8127	16.9421	55.7826	9.25208	8.04392	6.43366	63.8266	13.0609	41.8532	11.6517	18.346	6.55297	60.1992	15.1648
1304	screening	306153	168973748	55.2539	8.74001	7.45326	5.57102	62.7072	11.9736	40.896	11.0394	18.0625	6.127	58.9585	14.2972	55.3793	8.89902	7.37118	5.08486	62.7505	11.6715	40.893	11.0786	18.2297	5.48174	59.1226	13.6902
1306	screening	143916	380196	69.4336	9.13262	12.2829	8.06146	81.7165	14.6393	57.0338	13.23	23.1935	8.47751	80.2273	18.0075	68.4853	10.2849	11.9714	7.85313	80.4568	15.4373	56.1234	13.9526	22.8964	8.25949	79.0198	18.4585
1307	confirmatory	3	3666	64	5.2915	9.33333	3.21455	73.3333	5.68624	55	7	20	7.2111	75	3	57.413	8.08726	7.46508	4.33458	64.8781	10.7129	43.4686	11.3704	16.8797	4.13087	60.3483	13.1316
1308	screening	95266	336927	57.5732	10.0399	9.3068	6.87153	66.88	14.4797	44.6638	12.4634	19.1325	6.96062	63.7963	16.5136	59.7964	10.6644	10.0121	6.73931	69.8085	14.8935	47.4601	13.2938	20.0573	6.90915	67.5174	17.1948
1309	screening	8646	139920	63.5068	11.903	11.8471	8.33405	75.3539	17.9172	50.9142	15.1489	22.1838	8.30504	73.098	20.6072	60.9053	10.3282	10.4137	6.51563	71.3189	14.6183	47.5112	13.167	20.9805	6.85903	68.4917	17.2269
1310	screening	378	4760	58.3942	9.7554	8.85979	7.19187	67.254	14.6629	44.582	12.8174	18.8651	7.17646	63.4471	16.8513	56.5048	9.13808	8.15336	6.02586	64.6582	12.6487	42.7935	11.6797	18.5872	6.30565	61.3807	14.8091
1311	other	1	0	53	0	11	0	64	0	48	0	23	0	71	0	0	0	0	0	0	0	0	0	0	0	0	0
1312	other	1	0	53	0	11	0	64	0	48	0	23	0	71	0	0	0	0	0	0	0	0	0	0	0	0	0
1314	other	1	0	53	0	11	0	64	0	48	0	23	0	71	0	0	0	0	0	0	0	0	0	0	0	0	0
1315	screening	6	328	68.8333	17.1046	22.8333	33.1868	91.6667	49.2977	60.8333	21.6556	35.3333	27.6671	96.1667	47.9642	55.186	11.0782	8.68902	7.16095	63.875	16.4372	42.4573	13.1718	19.7409	6.59742	62.1982	18.1974
1316	screening	162165	384750	66.803	10.1824	11.4708	7.42466	78.2738	15.041	54.2146	13.6661	22.2237	7.66053	76.4384	17.7535	68.1401	10.4095	11.8613	7.7221	80.0014	15.4535	55.77	13.9886	22.7926	8.10875	78.5625	18.347
1317	screening	52650	286975	56.8296	9.31425	9.23024	7.52042	66.0598	14.4525	43.6681	11.5381	19.0325	7.6236	62.7006	16.3266	58.3452	9.67674	9.47045	6.19788	67.8157	13.4289	45.8655	12.0818	19.5581	6.50205	65.4236	15.5628
1318	screening	11935	160735	64.1623	12.2065	12.1355	8.09752	76.2978	17.7769	52.0381	14.8702	23.0022	8.36004	75.0403	19.9762	60.8981	10.5654	10.4925	6.56461	71.3906	14.8136	47.7524	13.0998	21.1671	6.97254	68.9195	17.1654
1319	confirmatory	45	3390	56.6	9.13136	8.55556	5.70708	65.1556	12.2232	41.5778	11.4147	20.7778	8.37987	62.3556	17.89	56.4767	9.71758	8.12507	6.15562	64.6018	13.5383	41.8454	12.2778	20.1522	6.78549	61.9976	15.9545
1320	confirmatory	4656	70810	58.7494	9.21243	9.75064	8.4493	68.5	15.2272	44.2294	12.4032	18.8619	8.57386	63.0913	18.1335	57.1909	8.91099	8.25025	5.71496	65.4412	12.3	42.7421	11.5909	18.0856	5.89495	60.8277	14.796
1321	screening	3381300	556582778	57.2328	9.90865	8.14045	5.77397	65.3733	13.3491	42.9894	12.4145	19.359	6.16677	62.3484	15.5531	56.3575	9.48203	7.819	5.49648	64.1765	12.6236	41.9509	11.7928	19.1185	5.94192	61.0694	14.7214
1322	confirmatory	15	4926	61.6667	8.94161	8	3.5051	69.6667	9.47679	43.1333	11.5565	20.1333	12.1823	63.2667	20.7277	57.2808	8.51992	7.76715	5.52201	65.0479	11.7892	41.8479	11.0444	18.4105	5.77905	60.2584	14.0853
1323	confirmatory	91	4690	54.0769	8.31228	8.28571	5.83531	62.3626	11.8298	40.1099	10.5456	20.8022	7.29417	60.9121	15.8118	54.8324	9.15968	8.17164	5.81265	63.0041	12.6968	40.8036	11.5165	19.823	6.30164	60.6267	15.0388
1324	confirmatory	171	15352	60.807	8.11992	8.84211	7.43787	69.6491	13.4455	46.1988	11.0654	18.2047	7.45332	64.4035	16.0984	58.0306	8.45968	8.24336	5.90344	66.274	12.0303	43.4751	11.1442	18.0675	5.82974	61.5427	14.3443
1325	screening	19900	38611800	56.7279	8.88615	7.92588	6.05513	64.6538	12.5382	42.1088	11.3706	18.7476	6.05364	60.8564	14.4801	55.8011	8.93736	7.56805	5.20925	63.3692	11.8146	41.2471	11.1727	18.6694	5.51096	59.9165	13.734
1326	screening	8385	25016810	53.8646	9.28631	7.71878	6.31711	61.5834	13.2767	40.3581	11.315	17.8607	6.25492	58.2188	15.0419	54.0522	9.08237	7.34386	4.87272	61.3961	11.6123	40.0448	10.9225	17.9779	5.12462	58.0228	13.3457
1327	confirmatory	15	4926	50.8667	8.47574	7.66667	5.40723	58.5333	11.4759	40.1333	9.46321	16.8	5.4537	56.9333	11.0225	55.2866	9.96819	8.46894	5.80699	63.7556	13.6271	42.4257	12.4725	18.0832	6.16787	60.5089	16.003
1328	confirmatory	36	7362	57.1667	8.29974	10.1944	8.54507	67.3611	14.7864	42.6389	11.0043	21.2222	11.9118	63.8611	20.8972	54.7881	8.08916	8.01358	5.4158	62.8017	11.2312	40.3951	10.5845	17.5524	5.67805	57.9476	13.6152
1329	confirmatory	3	2472	64	2	7	3.4641	71	4	48.3333	13.3167	35	24.3311	83.3333	37.4344	56.3261	7.76291	7.25202	4.94756	63.5781	10.4746	40.5797	10.6872	17.2557	5.00911	57.8354	13.088
1330	confirmatory	153	14562	58.6863	9.38607	9.9281	9.29778	68.6144	16.4013	44.6078	12.0215	19.6144	11.9346	64.2222	21.455	56.8927	8.92907	8.2374	5.47069	65.1301	12.0814	42.908	11.4519	17.5938	5.73426	60.5019	14.5257
1331	confirmatory	15	2058	50.0667	7.07578	7.86667	3.18179	57.9333	8.72981	32.6	8.57571	18.7333	3.80726	51.3333	11.2229	54.191	8.5368	7.98056	5.01486	62.1715	11.3644	39.5112	10.5768	19.4504	5.23885	58.9616	13.1162
1332	confirmatory	14028	142799	53.8291	11.3389	7.78186	8.74838	61.6109	17.4458	41.4495	12.8657	17.0145	9.75282	58.4641	19.7904	54.8687	11.3153	6.9989	6.02465	61.8676	14.8388	42.1221	12.4659	16.7007	7.37743	58.8228	16.7568
1333	confirmatory	780	48877	57.0397	10.07	8.4859	8.6752	65.5256	15.6382	42.7282	12.6195	19.9513	8.81737	62.6795	17.8745	57.1519	9.48897	8.07709	5.60313	65.229	12.6854	42.9101	11.8622	18.8229	6.19712	61.733	14.9423
1334	confirmatory	561	41780	57.1961	9.80365	8.06952	8.33455	65.2656	15.1042	42.7932	12.4516	19.2424	8.41587	62.0357	17.4297	57.0715	9.31034	7.93181	5.52728	65.0033	12.479	42.8243	11.7253	18.6212	6.07967	61.4455	14.7836
1335	confirmatory	55	13758	59	9.44967	9.47273	7.28483	68.4727	14.6539	44.5273	12.4482	19.8909	6.55086	64.4182	15.2821	58.1549	9.10452	8.69712	6.53376	66.852	13.3248	44.7042	11.9137	19.3642	6.89774	64.0685	15.5055
1336	confirmatory	91	17469	59.7582	10.3057	8.96703	7.25787	68.7253	14.9719	45.011	13.1576	21.5385	8.14085	66.5495	16.6382	57.6518	9.65263	8.41336	6.06966	66.0652	13.2094	43.8383	11.74	19.3882	7.13263	63.2266	15.3425
1337	confirmatory	210	26058	57.4476	7.83683	8.24286	4.93722	65.6905	10.5877	42.2571	10.887	19.9048	7.72435	62.1619	14.1226	57.4665	8.51843	8.12933	5.27502	65.5958	11.5915	43.277	11.1781	18.593	6.20379	61.8701	14.1174
1338	screening	36	27	60.1389	9.50535	8.52778	5.91601	68.6667	12.49	46.5278	11.0466	17.75	4.78315	64.2778	13.8391	60.5926	8.13	5.74074	3.21765	66.3333	9.72704	46.5926	8.3217	16.037	3.54619	62.6296	8.84111
1339	confirmatory	1540	68650	57.3909	10.8882	8.97532	10.3745	66.3662	18.3906	42.9974	13.3183	20.9052	10.4509	63.9026	20.3478	57.1166	9.6475	8.13553	6.06669	65.2521	13.3287	42.7781	12.0059	18.8635	6.65041	61.6416	15.4967
1340	confirmatory	1225	61640	57.3739	10.5282	8.82857	7.23836	66.2024	15.1811	43.7951	12.4374	19.3069	7.42097	63.102	16.5838	57.2612	9.71573	8.46387	5.92192	65.7251	13.368	43.3671	12.072	18.8471	6.35396	62.2142	15.472
1341	confirmatory	36	11274	57.9722	12.6276	9.41667	15.9452	67.3889	26.1635	43.8333	13.7789	22.6944	14.4119	66.5278	25.3912	57.1503	9.6724	8.22893	6.51216	65.3792	13.6945	43.1017	11.8148	19.6373	7.0848	62.739	15.6236
1342	confirmatory	136	17	54.5809	9.21477	7.88971	4.682	62.4706	11.9622	40.2794	11.744	19.3162	4.82847	59.5956	14.6345	58.9412	10.2559	8.41176	6.59601	67.3529	15.3458	45.4706	14.2352	20.2353	5.46042	65.7059	17.7791
1343	screening	10	30	62.5	15.3424	35.9	30.9568	98.4	46.0029	53.2	24.7063	43.6	26.7881	96.8	49.9973	69.2333	15.2738	47.0667	31.6238	116.3	46.084	61.5333	22.5599	55.0667	25.4151	116.6	46.6296
1344	screening	55	0	68.5091	16.1025	44.8364	31.9883	113.345	47.2837	61.5818	22.2483	54.8	25.8553	116.382	46.8344	0	0	0	0	0	0	0	0	0	0	0	0
1347	screening	36	18	69.8611	15.6244	45.5833	32.5588	115.444	47.5596	60.6667	23.8028	53.1389	28.2834	113.806	50.7627	67	16.9567	45.2778	31.5442	112.278	47.4091	63.7222	19.9346	57.6667	21.4009	121.389	40.264
1349	screening	45	10	66.7333	15.908	41.7333	31.8829	108.467	47.038	59.9556	21.5996	52.4667	25.4081	112.422	45.6107	76.5	15.2261	58.8	30.0843	135.3	44.0783	68.9	24.8258	65.3	26.5541	134.2	50.5872
1351	screening	55	0	68.5091	16.1025	44.8364	31.9883	113.345	47.2837	61.5818	22.2483	54.8	25.8553	116.382	46.8344	0	0	0	0	0	0	0	0	0	0	0	0
1352	screening	10	30	65.1	18.3633	42	34.8776	107.1	52.6106	63.9	20.4529	54.6	26.3911	118.5	45.3731	70.4333	16.3995	49.4333	31.4738	119.867	47.0251	63.8333	22.5558	57.3667	26.1461	121.2	47.3085
1353	screening	0	10	0	0	0	0	0	0	0	0	0	0	0	0	68.3	11.4509	51.9	26.6435	120.2	37.3208	60.7	22.1713	58.1	24.3422	118.8	46.1177
1355	screening	36	18	69.8056	15.2481	45.6944	32.3073	115.5	46.9532	61.6111	22.7097	52.9722	27.5084	114.583	48.8457	66.3333	18.2499	42.2778	32.8541	108.611	50.2583	61.6667	22.5858	57.8889	23.2857	119.556	45.1041
1356	screening	55	0	68.5091	16.1025	44.8364	31.9883	113.345	47.2837	61.5818	22.2483	54.8	25.8553	116.382	46.8344	0	0	0	0	0	0	0	0	0	0	0	0
1358	screening	55	0	68.5091	16.1025	44.8364	31.9883	113.345	47.2837	61.5818	22.2483	54.8	25.8553	116.382	46.8344	0	0	0	0	0	0	0	0	0	0	0	0
1359	screening	453628	205500149	55.4988	8.77201	7.48114	5.49744	62.9799	11.9643	41.195	11.0963	18.1333	5.97762	59.3283	14.2317	55.4907	8.90827	7.41722	5.12941	62.908	11.7364	41.054	11.1137	18.3208	5.52973	59.3748	13.7759
1360	screening	55	0	68.5091	16.1025	44.8364	31.9883	113.345	47.2837	61.5818	22.2483	54.8	25.8553	116.382	46.8344	0	0	0	0	0	0	0	0	0	0	0	0
1361	confirmatory	177310	325416	54.8258	7.53638	7.9685	5.53124	62.7943	10.9525	40.691	10.1113	18.8059	5.69058	59.4969	13.0202	54.7177	8.07547	7.82745	5.29732	62.5451	11.1285	40.761	10.3575	18.8289	5.59263	59.59	13.0511
1362	screening	7958055	754257620	56.5967	8.34507	8.50468	5.70032	65.1014	11.7552	42.7835	10.9153	19.4534	6.14177	62.2369	13.9204	55.9085	8.67609	7.87336	5.36041	63.7818	11.72	41.7126	11.0157	19.0152	5.82721	60.7278	13.7768
1363	confirmatory	0	0	0	0	0	0	0	0	0	0	0	0	0	0	0	0	0	0	0	0	0	0	0	0	0	0
1365	confirmatory	0	0	0	0	0	0	0	0	0	0	0	0	0	0	0	0	0	0	0	0	0	0	0	0	0	0
1368	confirmatory	1	50	44	0	13	0	57	0	40	0	13	0	53	0	57.54	13.0372	9.26	5.22869	66.8	15.5957	47	14.1997	18.52	4.59032	65.52	15.0336
1376	confirmatory	166176	123378753	56.9173	9.62382	7.6157	5.25289	64.533	12.5647	42.386	12.0121	18.0601	5.73481	60.4461	14.792	56.2039	9.38488	7.47886	5.09618	63.6828	12.1752	41.6047	11.6168	18.3008	5.57186	59.9055	14.2512
1377	screening	344035	178288147	60.324	11.1015	9.65157	7.61747	69.9755	16.056	46.9145	13.9231	20.3818	7.72755	67.2963	18.5034	56.8756	10.0751	8.18227	5.66582	65.0579	13.3142	42.9935	12.2594	19.2006	6.07328	62.1941	15.2855
1379	confirmatory	1148370	295901931	70.378	11.3792	13.5595	9.08021	83.9375	17.7292	59.5773	15.2998	23.6745	9.37879	83.2518	21.313	59.1786	10.2454	9.16889	6.09522	68.3475	13.8992	46.312	12.7392	20.082	6.59078	66.3941	16.1553
1380	confirmatory	0	17	0	0	0	0	0	0	0	0	0	0	0	0	59.6471	11.3189	6.47059	4.04842	66.1176	14.1681	44.6471	15.4027	17.5294	3.53761	62.1765	17.4113
1381	screening	529935	223920967	58.515	8.97406	8.03955	6.01886	66.5546	12.5419	43.9999	11.5665	19.7533	6.60187	63.7532	14.9165	56.8234	9.06647	7.55408	5.25724	64.3775	11.9703	42.2797	11.3825	18.9589	5.81608	61.2386	14.1062
1382	confirmatory	190	20	65.1684	15.0977	25.0526	27.8541	90.2211	42.1794	54.4579	21.0154	35.0947	24.3472	89.5526	44.2985	65	14.2681	23.55	22.4206	88.55	36.0752	54.35	19.4727	37.05	20.5592	91.4	39.6158
1383	confirmatory	6	32	75.3333	6.86052	8.83333	4.35507	84.1667	10.477	62	13.3566	20	5.72713	82	18.0444	64.6562	11.3496	7.28125	5.17584	71.9375	14.11	44.5312	13.4116	17.9375	5.46507	62.4688	16.8695
1384	summary	0	0	0	0	0	0	0	0	0	0	0	0	0	0	0	0	0	0	0	0	0	0	0	0	0	0
1385	screening	13861	32873282	56.3433	8.63662	7.72239	5.56199	64.0657	11.7125	42.0315	10.933	19.241	6.20135	61.2726	13.8926	56.0214	8.94369	7.63187	5.40326	63.6533	11.9177	41.5742	11.1436	19.1086	5.97328	60.6828	14.0198
1386	screening	0	0	0	0	0	0	0	0	0	0	0	0	0	0	0	0	0	0	0	0	0	0	0	0	0	0
1387	other	1	0	53	0	23	0	76	0	21	0	25	0	46	0	0	0	0	0	0	0	0	0	0	0	0	0
1389	screening	1	18	53	0	5	0	58	0	33	0	30	0	63	0	67.2222	19.3012	40.1667	36.5678	107.389	55.5096	58.7222	26.8105	52.5	28.6813	111.222	54.5253
1391	other	1	0	53	0	23	0	76	0	21	0	25	0	46	0	0	0	0	0	0	0	0	0	0	0	0	0
1392	confirmatory	210	651	67.5286	17.3763	28.1429	25.688	95.6714	41.7674	57.2095	23.3872	39.0048	22.5215	96.2143	44.3747	60.5668	15.2147	17.0015	16.014	77.5684	28.6404	49.9355	17.6027	31.3502	14.4689	81.2857	29.9579
1393	summary	171	38	65.6023	15.1337	25.7895	28.6289	91.3918	43.0169	54.9942	21.1884	35.3509	25.0088	90.345	45.1496	63.5526	14.3521	21.6053	20.6156	85.1579	34.3075	52.2368	19.472	35.2895	19.2142	87.5263	38.0261
1394	confirmatory	820	6519	58.4537	10.4668	8.83902	10.298	67.2927	18.3969	44.0951	13.7763	20.9024	9.53537	64.9976	19.8847	57.0532	9.71233	7.50591	5.61099	64.5591	13.0778	42.5944	12.2905	19.3192	6.1687	61.9136	15.2717
1395	summary	0	0	0	0	0	0	0	0	0	0	0	0	0	0	0	0	0	0	0	0	0	0	0	0	0	0
1396	confirmatory	91	546	54.9341	9.04778	9	7.15542	63.9341	13.9378	40.2418	9.12912	20.1538	7.59813	60.3956	14.6946	54.7784	8.25113	8.53114	7.85908	63.3095	13.9654	40.4817	10.8219	19.4084	8.04961	59.8901	16.4179
1397	confirmatory	2701	2442	72.3584	9.45956	12.1233	7.843	84.4817	14.4642	59.7245	13.836	23.4695	8.3217	83.194	17.6171	71.4165	9.94095	12.6921	8.48983	84.1085	15.6229	59.8366	13.4494	24.4079	8.82772	84.2445	18.2244
1398	confirmatory	1770	3720	61.2452	9.94324	10.8288	8.79967	72.074	16.14	47.6684	13.031	22.2729	8.6735	69.9412	19.0325	60.5328	9.34102	10.0449	7.46197	70.5777	14.3815	46.7664	12.5016	21.8185	7.72648	68.5849	17.2205
1399	confirmatory	6216	224	58.7535	9.79952	9.40911	6.85746	68.1626	13.9663	45.1322	12.3969	20.2865	7.06602	65.4188	16.5592	60.5982	9.64664	10.0536	6.47706	70.6518	13.5244	47.7232	12.9173	21.4688	6.67563	69.192	17.0692
1400	summary	21	14	80.619	10.9749	66.9524	27.6649	147.571	36.6068	76.619	14.719	84.8095	11.457	161.429	25.0331	81.5	10.5666	59.9286	23.7372	141.429	32.2913	78.9286	13.1994	69.8571	22.0937	148.786	33.5173
1401	summary	1891	3906	55.3728	13.4517	21.2829	19.7036	76.6557	32.236	46.8461	17.1805	30.1745	18.0445	77.0206	34.3015	54.606	12.2359	19.5893	18.4566	74.1953	29.5996	45.2852	16.4473	28.7366	16.7434	74.0218	31.9566
1402	confirmatory	1	56	70	0	15	0	85	0	68	0	17	0	85	0	60.4107	13.0102	15.8929	20.451	76.3036	32.2022	49.5893	18.9667	24.0893	18.3385	73.6786	34.7291
1403	confirmatory	0	27	0	0	0	0	0	0	0	0	0	0	0	0	59.6296	11.4628	12.963	17.586	72.5926	27.5042	47.4815	17.3013	19.5556	16.0967	67.037	30.2356
1405	confirmatory	741	2457	59.2969	11.09	9.39136	9.35042	68.6883	17.2435	47.6883	12.9771	19.776	9.16551	67.4642	18.7956	58.3504	11.4085	8.75499	7.50945	67.1054	16.1089	45.7456	13.2803	18.42	7.31299	64.1656	17.527
1408	confirmatory	55	209	64.3818	11.2357	8	6.68885	72.3818	14.642	47.0727	14.504	18.6909	7.055	65.7636	19.5514	58.11	11.0742	6.80861	4.72226	64.9187	13.661	43.3445	12.4087	18.0766	5.17612	61.4211	15.1507
1409	confirmatory	0	52	0	0	0	0	0	0	0	0	0	0	0	0	50.25	4.1106	6.25	4.26971	56.5	7.12218	35.0962	7.53361	15.8077	2.61248	50.9038	9.09268
1410	screening	741	40833	58.6626	11.4787	8.93792	7.45012	67.6005	16.5286	44.9163	14.2804	20.39	7.39962	65.3063	17.9662	57.975	10.2773	8.42593	6.05149	66.4009	14.0347	44.1276	13.0358	19.7354	6.38896	63.863	16.1101
1411	confirmatory	1	224	74	0	17	0	91	0	50	0	22	0	72	0	63.1741	10.0287	10.9777	7.06056	74.1518	14.0516	50.4107	11.9506	22.0312	6.36582	72.442	16.108
1412	confirmatory	28	240	64.0714	8.84822	7.67857	4.28653	71.75	11.6924	49.0714	12.4512	20.1071	4.44172	69.1786	13.9392	59.2708	10.7434	8.49167	5.41576	67.7625	14.1654	45.2583	13.7853	19.8042	5.55452	65.0625	15.9895
1413	confirmatory	1	72	62	0	7	0	69	0	34	0	24	0	58	0	58.0694	8.51234	6.54167	4.32789	64.6111	11.3268	42.8333	11.0607	19.6806	5.25364	62.5139	12.9756
1414	confirmatory	21	217	57.6667	9.22135	5.14286	5.79039	62.8095	13.75	44.1905	14.3757	18.6667	6.55998	62.8571	14.6809	58.3272	10.6961	7.38249	8.31533	65.7097	16.2818	43.2673	14.1419	19.6406	8.26583	62.9078	17.7109
1415	screening	408156	195392362	55.4719	9.20787	7.62371	5.38318	63.0956	12.1474	41.0604	11.2503	18.922	5.96348	59.9823	14.1696	55.5764	9.21835	7.58775	5.34928	63.1642	12.1715	41.0881	11.311	18.9236	5.88409	60.0118	14.1821
1416	screening	65703	78489309	58.5693	10.5414	7.58927	5.69409	66.1586	13.6585	43.6077	12.5776	19.4847	6.76422	63.0923	15.7858	56.5181	9.97416	7.49194	5.44847	64.01	12.9493	41.8695	11.9481	19.0703	6.20173	60.9398	14.9001
1417	confirmatory	375411	206345	56.5159	9.47176	7.75289	5.3208	64.2687	12.6253	42.2374	12.1457	16.7607	5.43699	58.9981	15.1037	56.3906	9.39642	7.70058	5.15279	64.0912	12.3227	42.0084	11.9024	17.3796	5.46827	59.3881	14.754
1418	confirmatory	123753	328680	54.9063	9.83725	7.94807	5.26143	62.8543	12.937	41.1518	12.2111	16.8973	5.30277	58.0491	15.075	54.5623	9.42484	7.63945	4.88131	62.2017	12.1399	40.5265	11.6228	17.4909	5.13973	58.0174	14.1716
1419	confirmatory	147153	157470	58.9328	9.55632	9.44914	6.31187	68.3819	13.5369	45.6443	12.2777	19.0594	6.5125	64.7037	16.1851	57.0075	9.3349	8.42717	5.35227	65.4347	12.502	43.0827	11.8791	18.1596	5.47574	61.2423	14.8298
1420	confirmatory	1953	66717	58.4194	9.95233	7.98925	9.01441	66.4086	16.1323	42.937	12.8307	18.4112	9.04397	61.3482	18.53	56.3284	9.16491	7.21423	5.55339	63.5427	12.2022	41.2805	11.4271	18.1315	6.0274	59.4119	14.3627
1421	confirmatory	9730	167439	63.0847	8.28296	11.0196	8.38015	74.1043	14.2063	48.8898	11.6136	22.9588	8.35334	71.8486	16.7932	60.345	8.37527	9.84936	6.779	70.1943	12.8579	46.4437	11.1054	21.4822	7.07805	67.9259	15.1123
1422	screening	721801	296499176	56.2705	9.68536	7.92836	5.36367	64.1988	12.7852	43.2439	11.5161	17.187	5.98802	60.4309	14.5646	55.6678	9.34957	7.55955	5.04056	63.2273	12.1417	41.8826	11.2919	17.7287	5.64911	59.6113	13.9798
1423	screening	466095	208732311	55.384	9.37577	7.60884	5.39687	62.9928	12.36	41.0674	11.3609	18.8538	5.9574	59.9212	14.2725	55.531	9.30218	7.57598	5.34389	63.107	12.2638	41.0848	11.3581	18.8878	5.87915	59.9726	14.2242
1424	screening	73536	83021184	58.3957	9.84024	8.15027	7.15888	66.546	14.4262	44.5236	12.4598	18.7554	7.43074	63.279	16.671	56.7321	9.21029	7.53392	5.19511	64.2661	12.1283	42.433	11.5644	18.4546	5.59172	60.8877	14.1171
1425	other	1326	0	57.1908	11.3219	10.6916	8.96933	67.8824	17.5032	43.3363	14.1117	20.2956	10.0277	63.632	21.5928	0	0	0	0	0	0	0	0	0	0	0	0
1427	other	1	0	51	0	7	0	58	0	40	0	28	0	68	0	0	0	0	0	0	0	0	0	0	0	0	0
1428	other	595	0	53.358	9.78926	9.59496	6.9956	62.9529	14.7391	40.4101	11.7277	19.8807	7.85008	60.2908	16.9583	0	0	0	0	0	0	0	0	0	0	0	0
1429	screening	1891	10788	58.1074	9.76911	9.73982	9.35117	67.8472	16.6977	44.7028	12.7245	19.5986	9.70677	64.3014	19.3826	56.9857	9.23699	8.24778	6.16777	65.2335	13.0791	43.2009	11.6534	18.6487	6.65995	61.8496	15.0795
1430	screening	27261	51132507	55.676	9.62079	7.51407	5.93258	63.1901	13.0755	41.6386	11.7512	18.8051	6.55145	60.4437	15.1468	55.6293	9.39794	7.48269	5.38559	63.112	12.4007	41.3138	11.5363	18.8196	5.95494	60.1334	14.4374
1431	confirmatory	5886	125023	63.5224	10.0722	12.2431	12.9164	75.7655	20.527	50.1374	14.3844	24.7117	11.8254	74.8491	23.5115	58.6998	9.29512	8.52467	5.82567	67.2245	12.6517	44.262	11.8596	20.3986	6.24496	64.6606	15.1005
1433	no_info	703	0	53.0882	7.64681	8.36415	6.30999	61.4523	11.6847	38.6074	10.4779	16.8378	6.22232	55.4452	14.5245	0	0	0	0	0	0	0	0	0	0	0	0
1434	confirmatory	1298466	346837920	59.0834	8.8933	9.53548	6.83049	68.6189	13.4232	45.5124	11.7392	19.8794	7.02874	65.3918	16.1342	56.5444	8.7789	7.7727	5.00804	64.3171	11.6602	42.1548	11.2074	18.4102	5.27852	60.5649	13.8134
1435	confirmatory	21	420	58.5714	13.9663	9.38095	8.26726	67.9524	21.2732	47.1905	18.9357	18.1905	8.3703	65.381	25.3958	54.5095	8.58163	6.67619	5.43918	61.1857	11.995	39.9881	10.0235	16.3619	5.70496	56.35	13.629
1436	confirmatory	15	72	54.3333	10.7946	9.46667	6.04586	63.8	15.6944	43.4	16.7665	19.6667	16.8932	63.0667	30.342	55.4722	10.1925	8.72222	4.46653	64.1944	13.4998	43.8194	12.6995	16.2778	5.75123	60.0972	16.4232
1437	confirmatory	45	830	58.3556	9.92965	9.4	5.59789	67.7556	13.6817	46.3111	13.8954	18.5778	11.2865	64.8889	22.1125	56	8.98195	7.74819	4.83259	63.7482	11.642	43.6976	10.8101	17.1205	5.00011	60.8181	13.1878
1438	confirmatory	990	97470	55.3202	9.54355	10.203	8.79724	65.5232	15.825	41.3131	12.0536	19.3051	8.23111	60.6182	17.9732	56.5711	8.95282	9.25436	5.9749	65.8255	12.6842	42.8555	11.5214	19.0141	6.13841	61.8696	15.2596
1439	screening	588536586	6272093827	56.3506	9.4873	7.46043	5.3086	63.811	12.3993	41.5986	11.7169	18.6518	5.85688	60.2504	14.5154	55.905	9.33414	7.49332	5.28498	63.3983	12.2492	41.2626	11.5027	18.7836	5.79433	60.0463	14.2889
1440	screening	19851576396	3551157588	55.643	9.23418	7.53197	5.314	63.175	12.1819	41.0599	11.3783	18.9015	5.7996	59.9614	14.1961	55.7817	9.18937	7.64657	5.35187	63.4283	12.1846	41.2576	11.3526	19.0184	5.81085	60.276	14.1985
1441	screening	550725	226793699	55.4883	9.21339	7.52648	5.36469	63.0148	12.156	40.8787	11.2341	18.9034	5.82964	59.7821	14.0696	55.5806	9.22008	7.53515	5.33065	63.1157	12.1639	40.9909	11.3081	18.911	5.81007	59.9019	14.13
1442	confirmatory	496	256	58.0222	10.7766	8.7621	12.1414	66.7843	20.7672	44.4113	13.9864	21.7681	11.054	66.1794	21.7965	57.9766	9.59409	8.83984	6.2064	66.8164	13.0616	42.3164	12.7247	19.3711	6.33934	61.6875	15.4913
1443	screening	381501	187657413	65.0375	12.7193	11.5629	8.23734	76.6004	18.37	53.3195	16.1483	21.5689	8.53726	74.8883	21.5227	58.0994	10.3171	8.75073	5.84469	66.8501	13.8185	44.9159	12.789	19.5493	6.329	64.4652	16.065
1444	confirmatory	780	0	58.1487	10.4339	8.85641	10.5043	67.0051	18.5949	43.7756	13.6854	20.9462	9.7272	64.7218	20.0692	0	0	0	0	0	0	0	0	0	0	0	0
1445	confirmatory	1633528	386387614	54.6967	8.74535	7.31639	5.0123	62.0131	11.6847	39.9835	11.216	17.2663	5.18652	57.2498	13.8572	54.9666	8.94442	7.30512	4.89409	62.2717	11.672	40.3077	11.1965	17.8784	5.21559	58.1861	13.6865
1446	screening	2800161	507054006	58.1235	9.15238	8.66119	6.22121	66.7847	13.022	44.6842	11.7111	19.0273	6.70337	63.7115	15.1644	56.8165	9.13499	7.92784	5.41115	64.7444	12.2391	42.8448	11.491	18.6654	5.93881	61.5102	14.2449
1447	screening	186966	383724	69.0506	12.0439	12.9824	8.99479	82.033	18.3599	57.8566	15.9729	23.011	9.17916	80.8676	21.7329	62.2727	11.2596	10.3821	7.03456	72.6548	15.8789	49.8708	14.3291	20.9385	7.38146	70.8093	18.5854
1448	screening	196251	135405666	56.5227	9.11339	8.30336	7.00868	64.826	13.6108	42.8125	11.4366	19.733	7.31285	62.5456	15.6441	55.9862	9.04731	7.65069	5.41447	63.6369	12.097	41.7723	11.2267	19.0393	5.82405	60.8115	14.014
1449	confirmatory	0	3	0	0	0	0	0	0	0	0	0	0	0	0	73.6667	4.6188	25.3333	16.8028	99	20.5183	63.3333	11.2398	57	4.3589	120.333	12.4231
1450	confirmatory	630	108	56.8556	10.1058	10.9619	10.8256	67.8175	18.5413	42.2476	13.0956	23.5762	11.9784	65.8238	21.9573	60.2407	8.02318	9.25926	4.31336	69.5	10.1985	41.7963	10.2499	19.2222	3.74499	61.0185	10.8369
1451	screening	153	4590	52.9216	10.4318	10.2157	13.8426	63.1373	22.547	41.6405	13.3114	20.915	13.2431	62.5556	24.9731	54.0466	9.5133	7.77168	6.67551	61.8183	13.8064	40.6087	11.4974	18.0231	6.60407	58.6318	15.3957
1452	confirmatory	2919736	356179980	56.5972	9.14045	8.18106	5.90298	64.7783	12.6848	42.5394	11.6154	18.9547	6.66691	61.4941	15.0092	55.7906	9.24189	7.66973	5.20113	63.4603	12.1799	41.6047	11.3596	18.5373	5.7108	60.142	14.0835
1453	screening	120	4112	63.1667	10.3934	9.975	14.0757	73.1417	21.666	49.075	13.3077	20.4833	13.7517	69.5583	24.24	57.8509	9.21504	7.69407	6.80369	65.545	13.4058	43.6175	11.8258	18.4346	6.92523	62.052	15.5838
1454	confirmatory	20355390	783473529	56.1164	9.01677	7.86445	5.24709	63.9809	12.0077	42.1468	11.3712	18.1524	5.56471	60.2992	14.1138	55.5271	9.19067	7.50618	5.14056	63.0333	12.0345	41.2427	11.3614	18.223	5.56722	59.4658	14.0195
1455	confirmatory	231	154	51.2381	7.99236	8.30303	8.50595	59.5411	14.0622	37.9654	9.88537	17.9827	6.61222	55.9481	14.5512	51.2727	7.07779	7.25974	3.86505	58.5325	8.75309	37.4481	10.0502	16.7273	4.13383	54.1753	12.1376
1456	other	8472786	756041757	57.2417	9.27088	8.44448	6.23195	65.6862	13.1018	42.7069	11.8683	19.9797	6.80916	62.6865	15.5532	56.2883	9.18894	7.77303	5.31538	64.0614	12.1924	41.6534	11.5075	19.0967	5.7523	60.7501	14.2615
1457	confirmatory	6063903	694195869	56.0629	9.55145	8.51112	5.72082	64.574	12.9774	42.2732	11.7535	19.3056	5.93344	61.5788	15.0332	55.5324	9.36637	7.83844	5.26773	63.3709	12.3415	41.3744	11.4138	18.8713	5.65661	60.2456	14.2551
1458	confirmatory	166631640	3431348845	59.7892	10.7937	9.2527	6.39594	69.0419	14.7505	46.2945	13.4283	20.488	6.87021	66.7825	17.1431	56.518	9.64443	8.15107	5.59123	64.6691	12.83	42.601	11.8309	19.3805	6.09013	61.9815	14.8701
1459	confirmatory	48516	269255	54.7842	12.2944	7.2661	6.17307	62.0503	16.0034	42.8415	13.1386	16.7611	7.32063	59.6027	17.2815	54.8251	12.9631	6.73671	5.88115	61.5618	16.2858	42.5754	13.3883	16.858	7.4957	59.4335	17.26
1460	confirmatory	1177313550	10505169644	55.7985	9.63233	7.99895	5.20278	63.7974	12.582	42.021	11.863	18.1911	5.481	60.2121	14.6328	54.8102	9.27144	7.63357	5.11483	62.4437	12.0821	40.6861	11.2993	18.3995	5.46115	59.0856	13.9728
1461	confirmatory	109039528	3021084710	54.7155	8.29365	7.83747	5.15024	62.553	11.2678	40.6012	10.5492	18.5655	5.42995	59.1667	13.2847	54.8153	8.73869	7.59396	5.16359	62.4092	11.6265	40.5529	10.8698	18.6182	5.56556	59.1711	13.589
1462	confirmatory	0	0	0	0	0	0	0	0	0	0	0	0	0	0	0	0	0	0	0	0	0	0	0	0	0	0
1463	confirmatory	276630481	5765963779	54.5532	8.84092	7.80615	5.16138	62.3594	11.8423	40.4708	11.2463	17.9736	5.37563	58.4443	14.0271	54.2614	8.93704	7.54613	5.0413	61.8075	11.7368	40.0552	11.0875	18.1743	5.30521	58.2295	13.6772
1464	summary	91	0	57.2527	11.9931	9.32967	6.56938	66.5824	16.17	46.2418	13.9151	19.3736	5.5008	65.6154	17.3011	0	0	0	0	0	0	0	0	0	0	0	0
1465	confirmatory	287661	161721633	56.0988	9.53104	7.55359	5.26337	63.6524	12.4962	41.7554	11.9012	17.8097	5.58752	59.5651	14.6711	55.7636	9.31434	7.43006	5.01901	63.1937	12.0454	41.2634	11.5483	18.1843	5.43024	59.4476	14.1006
1466	confirmatory	123645675	2869349769	55.123	8.93313	7.61412	5.23275	62.7371	11.8878	40.7612	11.1089	18.6007	5.52704	59.3619	13.8623	55.3726	9.07427	7.57623	5.25775	62.9488	12.0079	40.9109	11.2235	18.7803	5.65247	59.6912	13.9896
1467	confirmatory	2112540	456657599	56.4445	9.30951	8.16229	5.81389	64.6068	12.8974	42.3741	11.6707	18.7886	6.0687	61.1627	15.0264	55.7805	9.14108	7.6101	5.13743	63.3906	12.0277	41.3981	11.3182	18.5338	5.51958	59.9319	13.9837
1468	confirmatory	204009900	5021800194	53.8025	8.97094	7.73313	5.23542	61.5357	11.9305	39.6497	11.1443	18.3064	5.50488	57.9561	13.9752	54.1077	9.01847	7.57464	5.1463	61.6824	11.8553	39.8394	11.0918	18.4585	5.48081	58.298	13.7979
1469	confirmatory	648091	309076071	55.6632	9.73068	7.78103	5.42756	63.4442	12.8332	42.1822	11.8382	17.6507	5.998	59.8329	14.915	54.9619	9.40554	7.50886	5.06832	62.4707	12.1881	41.0428	11.3942	17.958	5.53726	59.0008	14.0463
1470	confirmatory	6	0	85	9.57079	73.1667	26.9475	158.167	36.1188	80.5	13.9248	83	17.8997	163.5	31.6907	0	0	0	0	0	0	0	0	0	0	0	0
1471	confirmatory	14739735	1171269999	54.5408	10.0061	7.04772	5.26513	61.5885	12.8365	40.542	11.4735	18.0866	6.05886	58.6287	14.3686	54.9042	9.69516	7.23937	5.23445	62.1436	12.5433	40.6932	11.3937	18.3747	5.90499	59.0679	14.223
1472	summary	105	0	56.9714	10.557	8.62857	5.12771	65.6	12.9218	41.7619	13.4868	17.7429	4.19026	59.5048	15.4223	0	0	0	0	0	0	0	0	0	0	0	0
1473	summary	0	1	0	0	0	0	0	0	0	0	0	0	0	0	72	0	51	0	123	0	71	0	62	0	133	0
1474	summary	55	0	70.9636	10.0184	30.9636	23.2586	101.927	31.0977	65.7273	13.8222	41.2182	21.6912	106.945	32.255	0	0	0	0	0	0	0	0	0	0	0	0
1475	summary	120	32	87.2917	7.77131	75.9417	13.6032	163.233	19.2867	86.45	8.647	79.55	15.0962	166	21.6589	71.8125	7.90442	23.1875	24.577	95	27.5938	67.3438	11.2783	52.75	20.1318	120.094	30.0111
1476	confirmatory	383631150	4576927072	52.5231	8.18788	7.46821	4.84119	59.9913	10.9464	38.4468	10.3729	17.6954	4.91908	56.1422	12.8861	52.8284	8.68089	7.4938	5.00806	60.3222	11.4663	38.8605	10.5832	18.1725	5.25244	57.033	13.2084
1477	confirmatory	24720996	1549786772	55.6796	9.51545	7.82544	5.36708	63.505	12.6203	41.7541	11.6253	18.1823	5.8389	59.9364	14.5911	55.4361	9.43349	7.57426	5.21355	63.0104	12.3574	41.208	11.4624	18.3839	5.72394	59.5919	14.2649
1478	confirmatory	1749385	357120609	54.7263	9.35754	7.64394	5.70256	62.3703	12.8402	40.6216	11.5791	17.9799	5.89285	58.6015	14.7503	54.3356	9.12072	7.46127	5.01753	61.7969	11.9368	40.1599	11.1103	18.1642	5.36274	58.3241	13.7116
1479	confirmatory	8696535	1119767664	53.1985	8.92666	7.69235	5.11974	60.8908	11.8039	39.3087	10.826	18.0586	5.34419	57.3673	13.5473	53.5686	8.9896	7.54501	5.06874	61.1136	11.7623	39.5176	10.8782	18.2711	5.40284	57.7886	13.517
1480	screening	3916	16376	57.0439	9.57087	8.71118	8.34931	65.7551	15.4188	43.4913	12.1581	19.4949	8.16586	62.9862	17.6468	55.3342	9.00989	7.39851	5.05866	62.7327	11.8655	41.2946	11.1725	18.2041	5.29908	59.4987	13.6414
1481	screening	406351	194550561	57.518	9.5424	8.00355	5.53419	65.5215	12.7627	43.1608	12.0195	18.1849	6.09525	61.3457	15.2769	56.4188	9.2749	7.6391	5.12988	64.0579	12.1406	41.9138	11.5682	18.3506	5.68631	60.2644	14.3612
1482	summary	45	0	57.4667	12.3318	10.6889	9.79291	68.1556	18.7786	48.8	14.597	19.6	8.91475	68.4	20.4077	0	0	0	0	0	0	0	0	0	0	0	0
1483	screening	3403	15770	57.6327	9.3054	8.89157	8.74505	66.5242	15.5855	43.7435	12.3833	19.5792	8.48662	63.3227	18.0848	55.5308	8.94825	7.44635	5.07749	62.9772	11.8004	41.4177	11.1543	18.2185	5.30324	59.6362	13.5916
1484	summary	78	0	56.0128	8.33938	8.03846	7.36514	64.0513	13.6989	42.5385	11.2235	17.2051	6.28616	59.7436	15.1164	0	0	0	0	0	0	0	0	0	0	0	0
1485	summary	0	0	0	0	0	0	0	0	0	0	0	0	0	0	0	0	0	0	0	0	0	0	0	0	0	0
1486	screening	2842920	510874149	58.0074	9.08363	8.69272	6.23704	66.7001	12.9594	44.5622	11.6156	19.0558	6.70834	63.618	15.0966	56.7711	9.0987	7.94791	5.42662	64.719	12.2134	42.7975	11.4467	18.6905	5.94943	61.488	14.2253
1487	confirmatory	1034783778	6849909144	54.4139	9.03149	7.59932	5.19271	62.0132	11.9154	40.3254	11.0037	18.4778	5.56693	58.8032	13.7211	54.7328	9.09398	7.57583	5.23628	62.3087	11.9816	40.4555	11.0999	18.7139	5.64763	59.1694	13.8477
1488	other	261726	679112	54.966	8.91276	8.17323	5.5013	63.1392	12.2233	41.4219	11.0025	18.6984	5.51755	60.1203	13.9995	54.7176	8.78017	8.05881	5.23993	62.7764	11.8357	41.0528	10.8004	18.5947	5.35559	59.6475	13.6308
1489	confirmatory	6903	10502	54.0051	8.82062	7.35651	5.22215	61.3616	11.9163	40.1815	10.7531	17.5974	5.81812	57.7789	13.9858	56.03	9.05745	7.67444	5.2382	63.7044	12.0232	41.9664	11.2811	18.0617	5.64767	60.0281	14.032
1490	confirmatory	247164261	6248168362	56.0178	9.40677	7.72307	5.22948	63.7409	12.3473	41.8144	11.5727	18.3473	5.64661	60.1617	14.3211	55.513	9.26466	7.53762	5.16763	63.0506	12.1444	41.1141	11.3816	18.4874	5.596	59.6015	14.0865
1491	confirmatory	7875	13986	54.6785	8.52017	9.09702	8.61276	63.7755	15.0447	41.6743	11.2464	18.7347	8.75817	60.409	17.6379	54.6108	8.63902	7.65194	5.05836	62.2628	11.5509	40.8735	10.7019	17.8175	5.37296	58.691	13.3976
1492	confirmatory	210	1344	55.6571	8.56925	8.59524	6.03998	64.2524	12.7706	42.2095	10.5696	19.2905	5.96051	61.5	14.4723	55.6838	8.80265	7.83929	4.9407	63.5231	11.5131	41.7664	10.991	18.5655	5.41104	60.3318	13.6193
1493	confirmatory	105	0	58.419	11.0199	14.9524	17.9403	73.3714	28.233	44.2095	15.746	24.0476	17.2356	68.2571	31.5711	0	0	0	0	0	0	0	0	0	0	0	0
1494	confirmatory	1	18	82	0	35	0	117	0	75	0	43	0	118	0	76.7778	9.30879	30.8889	20.1287	107.667	27.1683	68.1111	12.2373	45.9444	16.5012	114.056	27.0609
1495	confirmatory	36	63	76.2222	12.5291	33.2222	19.6121	109.444	30.5955	69.1111	14.1053	49.4722	17.1422	118.583	30.0498	74.5714	10.0076	22.9048	17.5046	97.4762	24.8361	65.5238	12.2459	41.8254	16.0529	107.349	26.1442
1496	screening	486591	210468864	58.3795	8.79196	9.01184	6.52787	67.3913	13.0406	44.6013	11.4691	19.6006	6.83146	64.2019	15.6557	56.356	8.80494	7.72237	5.03996	64.0784	11.6924	42.0037	11.1611	18.5517	5.38736	60.5554	13.8372
1497	screening	124251	45774767	57.4926	9.35369	8.56578	6.11411	66.0584	13.1169	43.7097	11.6917	19.227	6.43059	62.9367	15.0917	56.4637	9.12934	8.04083	5.41847	64.5045	12.243	42.3412	11.3456	19.0843	5.83777	61.4255	14.2094
1498	confirmatory	8256	2709	57.9465	11.1973	12.4404	17.2383	70.3869	26.5128	45.0402	14.7906	22.6347	16.8207	67.6749	29.6031	54.959	9.95838	9.50904	11.2858	64.4681	18.6888	41.9055	11.9096	19.3038	11.1852	61.2093	20.56
1499	screening	2145	6093978	52.1156	9.12075	7.54965	5.46149	59.6653	12.3497	38.4219	11.5378	17.0322	5.72776	55.4541	14.8702	51.8808	8.94246	7.44394	4.91755	59.3247	11.6773	38.21	10.8082	17.6334	5.09313	55.8435	13.5227
1500	screening	1	4	73	0	10	0	83	0	64	0	19	0	83	0	63.5	1.73205	4.5	1.29099	68	1.63299	37.25	12.4466	15.5	3.31662	52.75	11.7011
1501	summary	0	0	0	0	0	0	0	0	0	0	0	0	0	0	0	0	0	0	0	0	0	0	0	0	0	0
1502	screening	2701	29378	58.7094	8.99314	8.41503	5.46069	67.1244	12.3758	44.8215	11.6963	18.8434	5.75509	63.6649	14.7569	58.6426	9.12076	8.56713	5.6105	67.2097	12.5286	44.8189	11.7072	19.0537	5.97532	63.8726	14.8442
1503	confirmatory	1	12	63	0	13	0	76	0	57	0	25	0	82	0	74.1667	14.5154	27.5833	19.1665	101.75	32.9742	69	17.1888	40.8333	13.5903	109.833	30.1476
1504	summary	1303305	0	55.3638	9.30234	7.53127	5.27025	62.8951	12.2029	41.0207	11.3073	18.6149	5.78825	59.6356	14.0724	0	0	0	0	0	0	0	0	0	0	0	0
1505	confirmatory	0	1	0	0	0	0	0	0	0	0	0	0	0	0	63	0	13	0	76	0	57	0	25	0	82	0
1506	screening	1	4	73	0	10	0	83	0	64	0	19	0	83	0	63.5	1.73205	4.5	1.29099	68	1.63299	37.25	12.4466	15.5	3.31662	52.75	11.7011
1507	screening	1	4	73	0	10	0	83	0	64	0	19	0	83	0	63.5	1.73205	4.5	1.29099	68	1.63299	37.25	12.4466	15.5	3.31662	52.75	11.7011
1508	confirmatory	6	0	85	9.57079	73.1667	26.9475	158.167	36.1188	80.5	13.9248	83	17.8997	163.5	31.6907	0	0	0	0	0	0	0	0	0	0	0	0
1509	screening	295296	165964805	55.6115	9.25065	7.59765	5.34896	63.2092	12.2798	40.8615	11.4749	18.8145	5.69925	59.676	14.3003	55.66	9.22549	7.55574	5.23838	63.2157	12.1367	40.9987	11.4011	18.8487	5.66978	59.8474	14.143
1510	screening	157641	121406047	58.0968	9.32986	8.12292	6.20057	66.2197	13.1095	43.6932	11.8935	19.4701	6.64725	63.1633	15.4497	56.7973	9.2023	7.7239	5.3762	64.5211	12.2385	42.3007	11.5291	19.0371	5.87994	61.3379	14.3886
1511	screening	1192740	466776945	58.6292	9.70882	8.60788	6.40781	67.2371	13.6933	44.1208	12.5615	20.0502	6.84682	64.171	16.2456	56.5713	9.39311	7.84109	5.46605	64.4124	12.5569	41.9757	11.8102	19.1943	5.87205	61.17	14.7043
1512	confirmatory	4186	15456	61.4252	12.4688	15.1699	18.3458	76.5951	28.8062	50.0356	15.8342	27.4749	17.1178	77.5105	30.7119	60.2652	10.4923	9.32628	8.40964	69.5915	16.1256	46.9995	12.8352	20.0034	8.65926	67.003	17.8771
1513	confirmatory	3	702	65	6.55744	4	3.4641	69	9.84886	43.3333	2.51661	26.6667	2.08167	70	2	55.7821	9.40146	7.23504	5.24768	63.0171	11.7265	40.3732	11.5926	20.1211	5.55516	60.4943	13.8119
1515	screening	97903	95751348	57.2728	9.62778	7.84729	5.3962	65.1201	12.7398	43.3996	11.9403	18.2984	5.91965	61.6981	14.8611	56.3511	9.38685	7.61888	5.16134	63.97	12.2559	42.0902	11.6031	18.4733	5.65881	60.5634	14.274
1516	confirmatory	55	220	61.5455	11.958	16	13.5058	77.5455	23.6564	46.5273	17.103	28.4909	12.9427	75.0182	27.5072	58.8955	11.6953	13.5455	14.6538	72.4409	24.2732	45.3045	15.3656	24.9773	14.0863	70.2818	27.0243
1517	screening	52326	135108	59.5997	9.4269	8.77371	6.24049	68.3734	13.2642	45.2627	12.3774	18.7701	6.7202	64.0328	16.1344	58.0976	9.41616	8.19564	5.42962	66.2933	12.555	43.7684	11.9529	18.4092	5.97637	62.1776	15.0596
1518	confirmatory	136	238	64.5	11.6218	18.8971	17.3689	83.3971	27.0553	50.2132	17.599	32.4338	15.636	82.6471	30.4511	56.4496	10.3151	11.2521	10.377	67.7017	18.7434	43.4664	12.5616	21.7143	9.83676	65.1807	20.3923
1519	confirmatory	5137615	13864522	56.3421	10.6376	9.43714	9.04083	65.7793	16.6626	44.0823	12.3822	19.8816	9.75749	63.9639	18.8995	55.7882	10.8565	8.40929	7.4532	64.1975	15.3906	43.3481	12.1079	18.8983	8.35882	62.2464	17.2028
1520	screening	15576	70269	57.3426	9.43532	7.96905	5.81514	65.3117	12.9039	43.417	12.0518	18.6242	6.04841	62.0412	14.968	57.0588	9.33906	7.78903	5.40753	64.8478	12.4692	42.807	11.8036	18.8231	5.82586	61.63	14.5026
1521	screening	72010	73720	57.6104	9.20055	7.87099	5.78064	65.4814	12.6416	43.2891	11.7931	19.0493	6.23657	62.3383	14.8168	56.5863	9.40169	7.64712	5.36471	64.2335	12.5132	42.1848	11.7626	18.8886	5.86503	61.0734	14.4999
1523	screening	1378	36199	59.5341	9.76614	10.6299	12.6183	70.164	20.0977	45.6684	13.0548	21.0189	11.6243	66.6872	21.9666	57.0676	8.88777	8.01254	5.47144	65.0802	12.1863	42.4476	11.5709	18.8494	5.558	61.297	14.4546
1524	screening	64980	53428	58.2572	9.63805	8.24146	6.74436	66.4987	13.87	43.8962	12.1325	19.8059	7.22297	63.7021	16.1968	58.0141	9.13702	8.14154	5.537	66.1556	12.3423	43.6635	11.7529	19.211	5.90206	62.8744	14.6491
1525	screening	780	10600	58.1577	9.09609	8.04872	6.65162	66.2064	13.228	43.5833	12.0979	19.3038	7.36809	62.8872	15.817	56.1412	8.55607	7.89085	6.30514	64.0321	12.3504	41.9646	10.8739	19.9776	6.5679	61.9423	14.406
1526	screening	29403	15066	56.2608	9.14876	10.3438	9.72067	66.6046	16.465	42.8109	11.7446	23.431	9.66744	66.2419	19.0018	56.2265	8.85328	8.49661	7.09441	64.7231	13.3427	42.4646	10.9283	21.0041	7.13729	63.4687	15.2026
1527	screening	3283203	734214920	58.2838	9.08343	8.80611	6.07431	67.0899	12.8942	44.0123	11.6931	18.7168	6.32963	62.7291	15.382	56.2526	8.83998	7.65695	4.96098	63.9096	11.6171	41.7395	11.1326	18.1945	5.30343	59.9339	13.6906
1529	screening	9178470	1214458894	55.1494	9.06367	7.54126	5.20911	62.6907	11.934	40.5772	11.2554	18.6678	5.66799	59.245	13.9969	55.2194	9.09334	7.52121	5.23826	62.7406	12.0003	40.6372	11.2667	18.761	5.68397	59.3983	14.0358
1530	screening	455535	273805184	52.4461	8.42916	7.4373	5.55089	59.8834	11.7726	38.9916	10.4512	17.3306	5.70093	56.3222	13.503	53.2027	8.77877	7.27091	4.96687	60.4736	11.5031	39.3561	10.6804	17.6878	5.32373	57.0438	13.231
1531	screening	5576130	949454820	53.5695	8.71347	7.51472	5.21843	61.0842	11.6959	39.8291	10.7755	17.7073	5.53828	57.5364	13.5667	54.1321	8.95217	7.41203	5.08517	61.5442	11.7682	40.0539	10.9719	18.0765	5.49391	58.1304	13.6416
1532	screening	488566	103361376	57.0611	9.32933	8.26921	5.77277	65.3303	12.7817	42.8033	11.6902	19.2079	6.01578	62.0112	14.9069	56.2015	9.15795	7.82739	5.27189	64.0289	12.1284	41.8184	11.3183	19.0053	5.6321	60.8237	14.076
1533	screening	604450	172712097	55.0922	8.97707	7.60542	5.20881	62.6977	11.8905	40.7308	11.0898	18.6643	5.59963	59.3951	13.8414	55.4086	9.09897	7.57545	5.25519	62.984	12.0254	40.9326	11.246	18.7854	5.68486	59.718	14.0149
1534	confirmatory	10	245	52.5	5.23344	5.4	3.59629	57.9	7.5196	37.5	11.9652	14.2	3.04777	51.7	13.9368	54.2286	9.15558	6.86122	4.01599	61.0898	11.7822	40.5184	11.7678	14.5551	5.20187	55.0735	14.835
1535	confirmatory	7260	8470	71.1043	11.9517	22.1826	20.1916	93.2869	29.2634	61.7439	15.8208	35.0541	20.7519	96.7981	33.402	69.525	10.9823	18.6151	16.3504	88.1401	24.3642	60.2867	14.0941	31.0547	17.8156	91.3413	28.6649
1536	confirmatory	6	36	77.5	6.34823	54.1667	27.8382	131.667	30.2897	72.6667	8.47742	75.1667	15.0122	147.833	21.2171	72.1111	9.33129	25.75	23.5631	97.8611	31.3407	59.4444	15.2867	39.0833	23.8763	98.5278	37.6605
1537	screening	10440	37990	59.6958	9.76755	8.64397	6.49676	68.3398	13.8733	46.1859	12.6952	18.5175	7.02757	64.7034	16.8253	57.4486	9.5586	7.80255	5.14268	65.2512	12.5183	43.5653	11.8942	18.1324	5.67285	61.6977	14.6532
1538	confirmatory	171	1064	63.6257	10.6091	10.3567	10.2645	73.9825	17.7494	51.6374	13.532	20.5614	9.77515	72.1988	19.984	60.3788	9.8493	7.92763	5.46342	68.3064	13.0095	46.6156	12.3622	19.3158	6.43835	65.9314	15.2037
1539	screening	3828	31416	56.8587	9.06586	8.76202	6.47881	65.6207	13.4663	43.5303	11.766	18.7299	6.78126	62.2602	16.1053	55.7584	8.73182	7.87685	5.32458	63.6352	11.8985	42.0708	11.15	18.3132	5.70009	60.384	14.1638
1540	confirmatory	3403	248	70.8719	15.4808	33.6071	29.7005	104.479	44.0333	61.3803	20.7359	40.6183	27.9892	101.999	47.3289	61.2742	13.3861	16.1976	18.243	77.4718	30.2637	50.1976	16.6691	29.3226	15.7537	79.5202	31.1676
1541	confirmatory	3003	1635	66.6663	15.4445	27.9088	27.9733	94.5751	42.341	55.9883	20.5488	36.1295	25.9713	92.1179	45.0105	65.9327	14.5702	24.9242	25.8453	90.8569	39.3256	55.4862	19.4873	34.5076	24.3757	89.9939	42.2574
1542	confirmatory	2850	1890	67.154	15.4059	27.5951	28.0242	94.7491	42.5175	56.7018	20.4688	36.1277	26.0119	92.8295	45.0045	65.6201	14.8789	25.7212	25.9159	91.3413	39.5079	55.0545	19.8815	34.5852	24.3137	89.6397	42.5659
1543	confirmatory	3321	1470	67.614	15.8823	29.9064	29.6691	97.5203	44.465	57.1078	21.2399	37.9368	27.3554	95.0446	47.1297	64.5912	13.4545	21.032	20.2516	85.6231	32.7096	54.0599	17.779	30.9639	20.0898	85.0238	36.1057
1544	confirmatory	0	53	0	0	0	0	0	0	0	0	0	0	0	0	58.8679	7.55757	9.43396	4.36115	68.3019	9.70049	45.8302	10.7913	17.2453	4.14128	63.0755	11.7291
1545	summary	1	0	68	0	10	0	78	0	57	0	30	0	87	0	0	0	0	0	0	0	0	0	0	0	0	0
1546	screening	1953	13230	55.4163	8.18343	7.81004	5.97272	63.2263	11.8362	40.681	10.5448	17.8254	5.91987	58.5064	13.8058	55.1625	8.41505	7.64165	5.05803	62.8042	11.2422	40.8063	10.6808	18.0827	5.38332	58.889	13.3251
1547	other	0	0	0	0	0	0	0	0	0	0	0	0	0	0	0	0	0	0	0	0	0	0	0	0	0	0
1548	summary	1	0	69	0	11	0	80	0	53	0	21	0	74	0	0	0	0	0	0	0	0	0	0	0	0	0
1550	confirmatory	6	8	61.6667	17.1425	19.6667	20.791	81.3333	35.6352	49.1667	25.3726	25	24.8355	74.1667	46.5249	55.375	8.29694	10.5	4.86973	65.875	10.2182	39.75	6.75595	16.75	1.90863	56.5	6.21059
1551	confirmatory	0	15	0	0	0	0	0	0	0	0	0	0	0	0	71	13.7425	29.5333	33.8945	100.533	46.3956	62.8	20.5399	40	28.0688	102.8	46.944
1552	screening	21	24892	67.5238	10.4097	14.7143	11.9212	82.2381	18.6759	58.0476	13.2457	25.619	11.7579	83.6667	21.1975	66.6135	9.50195	9.95999	5.82966	76.5735	12.7641	54.6186	12.4274	19.8488	6.68674	74.4675	14.7033
1553	other	561	1836	76.6417	10.223	32.6061	25.1087	109.248	33.0738	69.4207	13.9246	46.7701	25.1624	116.191	36.3176	72.0566	11.5933	22.4717	19.8193	94.5283	28.6394	62.9107	15.727	34.4368	20.0252	97.3475	32.7696
1554	screening	125751	151016157	56.3488	10.0316	8.30445	6.09747	64.6532	13.872	43.2682	12.323	18.1169	6.46184	61.3851	16.006	55.4983	9.42733	7.68226	5.21071	63.1806	12.4312	41.6344	11.5742	18.2195	5.67018	59.8539	14.43
1555	screening	0	0	0	0	0	0	0	0	0	0	0	0	0	0	0	0	0	0	0	0	0	0	0	0	0	0
1556	screening	856086	376632010	56.3712	9.49036	7.77261	5.44853	64.1438	12.6001	42.2638	11.8254	18.2896	5.73702	60.5534	14.716	55.7715	9.23872	7.55972	5.17372	63.3313	12.1143	41.3916	11.4621	18.4786	5.54961	59.8702	14.1436
1558	confirmatory	3403	4315	58.8663	12.4172	12.352	17.0129	71.2183	26.7783	46.2515	16.1638	23.2968	16.0129	69.5483	29.5812	55.5567	10.5201	9.13349	9.04964	64.6902	16.5432	42.2658	12.9387	21.1034	9.46506	63.3692	19.65
1559	confirmatory	2628	4525	58.1396	11.7973	11.0251	14.4196	69.1648	23.5015	44.9551	15.1301	21.8546	13.3766	66.8097	25.9526	56.3615	11.1884	10.2599	12.4543	66.6214	20.7414	43.3478	14.0869	22.0141	12.2331	65.362	23.6364
1560	confirmatory	36	36	59.8333	11.2567	17.3056	16.8689	77.1389	25.6617	48.5278	14.6609	24.7222	17.3726	73.25	29.4758	59.0833	12.5365	19.1111	12.994	78.1944	24.1256	46.9444	14.2447	29	18.2459	75.9444	30.4227
1562	confirmatory	9045	7020	57.1133	9.21045	11.5023	10.4336	68.6156	17.356	43.6527	12.1011	25.1552	9.95377	68.808	19.8103	55.6783	9.25253	9.7933	9.37613	65.4717	16.3181	42.3507	11.7272	22.7722	9.24963	65.1229	18.784
1563	screening	435	21180	61.2782	10.9323	15.154	18.1305	76.4322	26.9526	49.0874	14.1868	24.5954	16.3477	73.6828	28.6188	57.3416	8.91595	8.61846	5.78672	65.9601	12.4542	43.2848	11.4282	19.2111	5.78845	62.4959	14.5303
1564	screening	18336	60864	57.7222	9.90352	8.40778	7.14071	66.13	14.6139	43.5641	12.3428	19.4715	7.34308	63.0356	16.7554	57.9178	9.35319	8.11667	5.94042	66.0345	12.8633	43.5853	11.8237	19.3354	6.35961	62.9207	15.077
1565	screening	4943940	891274120	55.4926	9.20646	7.74642	5.48489	63.239	12.2916	41.282	11.2602	18.9633	6.02411	60.2453	14.2975	55.3443	9.12346	7.51043	5.13644	62.8547	11.9527	40.9193	11.2003	18.675	5.56738	59.5943	13.8808
1566	confirmatory	1649836	524591515	56.2559	9.21369	8.12426	5.62237	64.3802	12.5403	42.3731	11.5481	18.4319	5.88018	60.805	14.6476	55.6145	9.12866	7.71937	5.19695	63.3338	12.0532	41.3762	11.3311	18.5154	5.54903	59.8916	14.0455
1567	confirmatory	2278	2312	59.6971	9.78556	8.39025	9.0401	68.0874	16.2709	44.9829	13.2847	18.6716	9.17737	63.6545	19.3508	56.9269	9.40416	7.89576	6.14339	64.8227	12.9457	42.1739	11.6027	18.4736	6.57745	60.6475	15.2886
1568	confirmatory	300	1925	62.9833	10.0122	9.18333	11.2135	72.1667	18.5771	48.7533	13.1182	19.9867	11.2675	68.74	21.0187	59.1392	9.95872	8.23169	7.26355	67.3709	14.546	44.3694	12.4735	18.7231	7.44891	63.0925	16.7927
1569	confirmatory	6	0	82.1667	9.15241	52	18.2975	134.167	27.0216	75	11.4368	70.1667	16.3391	145.167	24.8388	0	0	0	0	0	0	0	0	0	0	0	0
1570	confirmatory	2628	2627	58.6979	10.3361	8.42504	9.20627	67.1229	16.6519	43.8413	13.2697	18.5856	9.11968	62.4269	19.2803	57.0769	10.3301	7.97526	6.40079	65.0522	14.2128	42.9996	12.5471	18.906	7.02617	61.9056	16.5365
1571	confirmatory	378	2240	63.1058	10.1511	10.881	13.34	73.9868	21.224	48.1614	14.7302	21.1667	13.0691	69.328	24.7662	59.1152	10.1318	8.4683	7.40664	67.5835	14.8126	44.5112	12.8489	18.9067	7.63093	63.4179	17.4685
1572	confirmatory	171	1691	61.807	11.0423	11.4503	11.2182	73.2573	19.8398	48.2047	14.7181	20.0643	12.1854	68.269	24.3457	58.6127	10.2759	8.58782	5.88749	67.2005	13.8248	44.8965	12.7518	18.385	5.95279	63.2815	16.0264
1573	confirmatory	3916	1779	58.0695	9.65601	8.2763	8.15659	66.3458	15.1741	43.1946	12.6857	18.5347	8.2455	61.7293	17.9228	56.8623	11.7132	8.06296	6.78817	64.9252	15.6797	43.4311	13.1033	19.2726	7.32074	62.7038	17.2483
1574	summary	0	0	0	0	0	0	0	0	0	0	0	0	0	0	0	0	0	0	0	0	0	0	0	0	0	0
1576	other	300	5925	62.2533	12.7072	16.45	14.4591	78.7033	24.2292	54.05	13.945	28.48	14.7482	82.53	25.3673	55.2169	13.7503	6.25451	8.5597	61.4714	18.8838	48.106	13.8652	14.6722	11.3763	62.7782	19.8066
1577	summary	1	0	59	0	6	0	65	0	44	0	17	0	61	0	0	0	0	0	0	0	0	0	0	0	0	0
1578	confirmatory	4411935	845739700	56.6628	9.38109	8.10215	5.51754	64.7649	12.6196	42.7445	11.7086	18.7089	5.89885	61.4535	14.7093	55.8934	9.20189	7.72952	5.25298	63.6229	12.1763	41.6044	11.4318	18.7003	5.67328	60.3047	14.1979
1580	other	420903	0	56.0219	12.8511	6.91928	6.32816	62.9412	16.5035	43.5225	13.4087	17.2147	8.13025	60.7372	17.9966	0	0	0	0	0	0	0	0	0	0	0	0
1581	other	420903	0	56.0219	12.8511	6.91928	6.32816	62.9412	16.5035	43.5225	13.4087	17.2147	8.13025	60.7372	17.9966	0	0	0	0	0	0	0	0	0	0	0	0
1582	other	420903	0	56.0219	12.8511	6.91928	6.32816	62.9412	16.5035	43.5225	13.4087	17.2147	8.13025	60.7372	17.9966	0	0	0	0	0	0	0	0	0	0	0	0
1583	other	420903	0	56.0219	12.8511	6.91928	6.32816	62.9412	16.5035	43.5225	13.4087	17.2147	8.13025	60.7372	17.9966	0	0	0	0	0	0	0	0	0	0	0	0
1584	other	420903	0	56.0219	12.8511	6.91928	6.32816	62.9412	16.5035	43.5225	13.4087	17.2147	8.13025	60.7372	17.9966	0	0	0	0	0	0	0	0	0	0	0	0
1585	other	420903	0	56.0219	12.8511	6.91928	6.32816	62.9412	16.5035	43.5225	13.4087	17.2147	8.13025	60.7372	17.9966	0	0	0	0	0	0	0	0	0	0	0	0
1586	other	420903	0	56.0219	12.8511	6.91928	6.32816	62.9412	16.5035	43.5225	13.4087	17.2147	8.13025	60.7372	17.9966	0	0	0	0	0	0	0	0	0	0	0	0
1587	other	420903	0	56.0219	12.8511	6.91928	6.32816	62.9412	16.5035	43.5225	13.4087	17.2147	8.13025	60.7372	17.9966	0	0	0	0	0	0	0	0	0	0	0	0
1588	other	420903	0	56.0219	12.8511	6.91928	6.32816	62.9412	16.5035	43.5225	13.4087	17.2147	8.13025	60.7372	17.9966	0	0	0	0	0	0	0	0	0	0	0	0
1589	other	420903	0	56.0219	12.8511	6.91928	6.32816	62.9412	16.5035	43.5225	13.4087	17.2147	8.13025	60.7372	17.9966	0	0	0	0	0	0	0	0	0	0	0	0
1590	other	420903	0	56.0219	12.8511	6.91928	6.32816	62.9412	16.5035	43.5225	13.4087	17.2147	8.13025	60.7372	17.9966	0	0	0	0	0	0	0	0	0	0	0	0
1591	other	0	0	0	0	0	0	0	0	0	0	0	0	0	0	0	0	0	0	0	0	0	0	0	0	0	0
1593	other	420903	0	56.0219	12.8511	6.91928	6.32816	62.9412	16.5035	43.5225	13.4087	17.2147	8.13025	60.7372	17.9966	0	0	0	0	0	0	0	0	0	0	0	0
1594	other	420903	0	56.0219	12.8511	6.91928	6.32816	62.9412	16.5035	43.5225	13.4087	17.2147	8.13025	60.7372	17.9966	0	0	0	0	0	0	0	0	0	0	0	0
1595	other	420903	0	56.0219	12.8511	6.91928	6.32816	62.9412	16.5035	43.5225	13.4087	17.2147	8.13025	60.7372	17.9966	0	0	0	0	0	0	0	0	0	0	0	0
1596	other	420903	0	56.0219	12.8511	6.91928	6.32816	62.9412	16.5035	43.5225	13.4087	17.2147	8.13025	60.7372	17.9966	0	0	0	0	0	0	0	0	0	0	0	0
1597	other	420903	0	56.0219	12.8511	6.91928	6.32816	62.9412	16.5035	43.5225	13.4087	17.2147	8.13025	60.7372	17.9966	0	0	0	0	0	0	0	0	0	0	0	0
1598	other	420903	0	56.0219	12.8511	6.91928	6.32816	62.9412	16.5035	43.5225	13.4087	17.2147	8.13025	60.7372	17.9966	0	0	0	0	0	0	0	0	0	0	0	0
1599	other	420903	0	56.0219	12.8511	6.91928	6.32816	62.9412	16.5035	43.5225	13.4087	17.2147	8.13025	60.7372	17.9966	0	0	0	0	0	0	0	0	0	0	0	0
1600	other	420903	0	56.0219	12.8511	6.91928	6.32816	62.9412	16.5035	43.5225	13.4087	17.2147	8.13025	60.7372	17.9966	0	0	0	0	0	0	0	0	0	0	0	0
1601	other	420903	0	56.0219	12.8511	6.91928	6.32816	62.9412	16.5035	43.5225	13.4087	17.2147	8.13025	60.7372	17.9966	0	0	0	0	0	0	0	0	0	0	0	0
1602	other	420903	0	56.0219	12.8511	6.91928	6.32816	62.9412	16.5035	43.5225	13.4087	17.2147	8.13025	60.7372	17.9966	0	0	0	0	0	0	0	0	0	0	0	0
1603	other	420903	0	56.0219	12.8511	6.91928	6.32816	62.9412	16.5035	43.5225	13.4087	17.2147	8.13025	60.7372	17.9966	0	0	0	0	0	0	0	0	0	0	0	0
1604	other	420903	0	56.0219	12.8511	6.91928	6.32816	62.9412	16.5035	43.5225	13.4087	17.2147	8.13025	60.7372	17.9966	0	0	0	0	0	0	0	0	0	0	0	0
1605	other	420903	0	56.0219	12.8511	6.91928	6.32816	62.9412	16.5035	43.5225	13.4087	17.2147	8.13025	60.7372	17.9966	0	0	0	0	0	0	0	0	0	0	0	0
1606	other	420903	0	56.0219	12.8511	6.91928	6.32816	62.9412	16.5035	43.5225	13.4087	17.2147	8.13025	60.7372	17.9966	0	0	0	0	0	0	0	0	0	0	0	0
1607	other	420903	0	56.0219	12.8511	6.91928	6.32816	62.9412	16.5035	43.5225	13.4087	17.2147	8.13025	60.7372	17.9966	0	0	0	0	0	0	0	0	0	0	0	0
1608	other	420903	0	56.0219	12.8511	6.91928	6.32816	62.9412	16.5035	43.5225	13.4087	17.2147	8.13025	60.7372	17.9966	0	0	0	0	0	0	0	0	0	0	0	0
1609	other	420903	0	56.0219	12.8511	6.91928	6.32816	62.9412	16.5035	43.5225	13.4087	17.2147	8.13025	60.7372	17.9966	0	0	0	0	0	0	0	0	0	0	0	0
1610	other	420903	0	56.0219	12.8511	6.91928	6.32816	62.9412	16.5035	43.5225	13.4087	17.2147	8.13025	60.7372	17.9966	0	0	0	0	0	0	0	0	0	0	0	0
1611	other	33153	0	55.6586	13.1905	7.02862	6.2955	62.6872	16.7579	43.2673	13.6481	17.5971	8.04844	60.8644	18.283	0	0	0	0	0	0	0	0	0	0	0	0
1612	other	420903	0	56.0219	12.8511	6.91928	6.32816	62.9412	16.5035	43.5225	13.4087	17.2147	8.13025	60.7372	17.9966	0	0	0	0	0	0	0	0	0	0	0	0
1613	other	420903	0	56.0219	12.8511	6.91928	6.32816	62.9412	16.5035	43.5225	13.4087	17.2147	8.13025	60.7372	17.9966	0	0	0	0	0	0	0	0	0	0	0	0
1614	other	420903	0	56.0219	12.8511	6.91928	6.32816	62.9412	16.5035	43.5225	13.4087	17.2147	8.13025	60.7372	17.9966	0	0	0	0	0	0	0	0	0	0	0	0
1615	other	0	0	0	0	0	0	0	0	0	0	0	0	0	0	0	0	0	0	0	0	0	0	0	0	0	0
1616	other	420903	0	56.0219	12.8511	6.91928	6.32816	62.9412	16.5035	43.5225	13.4087	17.2147	8.13025	60.7372	17.9966	0	0	0	0	0	0	0	0	0	0	0	0
1618	confirmatory	136	221	58.5515	7.63503	9.00735	5.55977	67.5588	10.9678	44.2279	10.7075	20.8235	5.75793	65.0515	13.0755	58.1493	9.21562	9.26244	8.06191	67.4118	15.2177	43.4842	12.4862	19.914	7.51101	63.3982	17.107
1619	confirmatory	432915	199775827	55.8659	9.52646	7.51157	6.35507	63.3775	13.4839	41.0894	12.0692	18.1459	6.67482	59.2353	15.9446	55.6118	9.22832	7.23902	4.996	62.8509	11.9791	40.8945	11.4649	18.0593	5.33618	58.9538	14.0522
1620	other	1275	1937	72.5075	12.2741	26.1475	23.2315	98.6549	32.9443	63.3012	16.4464	39.1616	23.2795	102.463	37.1795	70.9442	11.7378	21.031	19.0394	91.9752	27.8514	61.4512	15.8833	32.539	19.5428	93.9902	32.3784
1621	confirmatory	4619280	861809572	54.8532	8.88558	7.7022	5.24297	62.5554	11.8931	40.539	11.2119	18.1217	5.50855	58.6607	14.0472	54.8979	8.98972	7.54712	5.13736	62.445	11.8595	40.4596	11.1959	18.4149	5.49558	58.8745	13.9073
1623	summary	0	0	0	0	0	0	0	0	0	0	0	0	0	0	0	0	0	0	0	0	0	0	0	0	0	0
1624	confirmatory	3	0	84.3333	4.16333	69	3.60555	153.333	2.08167	78.3333	5.03322	78	7	156.333	2.51661	0	0	0	0	0	0	0	0	0	0	0	0
1625	confirmatory	1360425	313635297	56.1906	9.05944	8.09415	5.65277	64.2848	12.4463	42.4933	11.3296	18.4318	5.98827	60.9251	14.3489	55.8427	9.09058	7.71009	5.25213	63.5528	12.0634	41.7343	11.2943	18.4757	5.68789	60.21	13.98
1626	confirmatory	15067305	1142897205	57.4608	9.80479	8.4416	5.91979	65.9024	13.2854	43.3936	12.2594	19.1042	6.43267	62.4978	15.6685	56.0135	9.52714	7.82661	5.37535	63.8401	12.543	41.7294	11.7323	18.8099	5.87197	60.5393	14.6244
1627	confirmatory	1540	10360	51.5416	10.1034	6.73377	7.53596	58.2753	14.9342	37.6506	11.5808	17.5221	7.63436	55.1727	16.5795	53.7856	9.05584	7.17645	5.58867	60.9621	12.2802	39.3681	10.9613	18.1457	5.96721	57.5138	14.1981
1628	confirmatory	1830741	362197703	55.3805	8.8632	8.0514	5.60845	63.4319	12.2494	41.6571	11.1195	18.1553	5.96424	59.8125	14.1939	55.367	9.00633	7.67603	5.21185	63.043	11.9545	41.2655	11.1748	18.2992	5.64956	59.5647	13.8696
1631	confirmatory	10688376	1189810435	55.2425	8.939	7.78703	5.55921	63.0295	12.208	40.6937	11.0781	18.8523	5.70641	59.546	14.0869	55.1649	8.99145	7.51034	5.1936	62.6752	11.9013	40.5782	11.0752	18.7522	5.53185	59.3304	13.792
1632	confirmatory	91	14	63.1758	9.91922	14.967	18.6073	78.1429	25.8219	52.989	13.967	26.0879	18.6712	79.0769	28.607	55.9286	5.66316	7.64286	3.3422	63.5714	7.95868	43.5	9.62968	17	4.67399	60.5	11.7849
1634	confirmatory	1393615	434619142	62.1936	12.0407	10.1864	7.52618	72.3799	17.0927	49.536	15.2464	20.9032	7.87199	70.4391	20.0131	57.4693	10.0494	8.41338	5.82936	65.8827	13.4941	43.822	12.5013	19.5325	6.2836	63.3545	15.754
1636	confirmatory	0	0	0	0	0	0	0	0	0	0	0	0	0	0	0	0	0	0	0	0	0	0	0	0	0	0
1637	other	0	3562	0	0	0	0	0	0	0	0	0	0	0	0	69.2277	8.73367	11.0126	5.52725	80.2403	12.0528	58.9335	11.3674	19.9649	5.43038	78.8984	13.8838
1638	summary	0	0	0	0	0	0	0	0	0	0	0	0	0	0	0	0	0	0	0	0	0	0	0	0	0	0
1640	summary	0	0	0	0	0	0	0	0	0	0	0	0	0	0	0	0	0	0	0	0	0	0	0	0	0	0
1641	confirmatory	4095	10738	56.3895	11.0946	9.3685	7.47814	65.758	15.9388	44.0813	13.5867	18.3021	7.42231	62.3834	18.0268	56.6289	11.0932	9.09909	5.82229	65.728	14.6271	43.7461	12.9058	18.7276	6.16383	62.4737	16.4754
1649	screening	1891	13082	55.7626	8.83992	7.98572	5.60492	63.7483	12.2102	41.6621	10.7634	17.5098	5.7963	59.1719	14.0343	55.4317	8.69421	7.6473	5.07032	63.079	11.5045	41.2102	10.86	17.8439	5.39166	59.0541	13.4981
1650	confirmatory	15400	72160	54.7966	8.55087	7.70753	5.46767	62.5041	11.7279	40.4696	10.9132	17.7105	5.84783	58.1801	14.0416	53.622	8.05331	7.32931	4.89915	60.9514	10.7954	39.3818	10.484	17.2677	5.17635	56.6496	13.0506
1651	screening	3240	29484	57.1994	9.37344	9.06574	6.71717	66.2651	13.9341	44.3444	11.9209	19.1802	7.03923	63.5247	16.4945	55.8818	8.90948	7.96958	5.3615	63.8514	12.1012	42.4318	11.2373	18.5302	5.76633	60.962	14.3101
1653	summary	3	0	52.3333	6.50641	6.66667	2.08167	59	8.544	42.3333	4.04145	19.3333	5.50757	61.6667	8.0829	0	0	0	0	0	0	0	0	0	0	0	0
1654	confirmatory	1154440	437302474	55.1915	8.91746	7.52002	5.11339	62.7116	11.7994	40.5955	11.2002	18.3404	5.41545	58.9359	13.829	55.2018	9.02597	7.50972	5.18571	62.7115	11.9321	40.6111	11.2367	18.5902	5.55014	59.2014	13.9435
1655	confirmatory	1128	6047	71.477	12.3998	30.1011	24.9327	101.578	34.6466	64.5346	15.6057	44.0089	25.9628	108.543	39.2847	69.6393	11.267	20.1043	18.5271	89.7437	26.7507	61.1035	14.4986	32.9198	19.9667	94.0233	31.1476
1656	screening	901153	313616014	53.3826	8.55796	7.20705	5.19781	60.5896	11.5986	38.8051	10.6988	18.1205	5.33534	56.9257	13.4185	53.9977	8.8075	7.27927	5.02694	61.2769	11.6084	39.4552	10.8975	18.3934	5.31748	57.8486	13.4744
1659	confirmatory	4465	1609	60.2	10.648	11.482	12.0648	71.682	19.8379	44.8965	13.8853	25.3214	14.8039	70.2179	24.9189	62.3424	11.1659	13.5233	14.6974	75.8658	22.9278	47.6861	14.9664	28.4282	18.2554	76.1144	29.8633
1660	confirmatory	136	986	61.7647	10.3331	10.2794	9.81283	72.0441	17.1459	50.6029	12.9742	20.8824	9.42499	71.4853	18.9358	60.0477	9.68807	8.09331	6.01533	68.141	13.0953	46.2617	12.2915	19.2931	6.80999	65.5548	15.4434
1661	summary	0	0	0	0	0	0	0	0	0	0	0	0	0	0	0	0	0	0	0	0	0	0	0	0	0	0
1662	screening	10939503	1388673650	55.964	8.8571	8.12151	5.63445	64.0856	12.3052	41.7827	11.596	18.2606	5.92745	60.0433	14.7403	55.1642	8.93718	7.61452	5.16262	62.7787	11.8937	40.7732	11.3029	18.306	5.52723	59.0793	14.0243
1663	screening	1033203	430058345	57.8953	10.6083	8.48115	6.11511	66.3765	14.4298	44.3082	13.2176	19.3582	6.44547	63.6664	16.7368	56.1473	9.55429	7.83706	5.43927	63.9844	12.706	42.0299	11.8852	18.9734	5.85347	61.0033	14.8161
1665	confirmatory	198135	120713040	56.817	8.91285	8.36797	6.21702	65.185	12.9464	42.2715	11.6308	19.0474	6.27984	61.3189	15.1267	55.9861	8.84427	7.77504	5.18965	63.7611	11.8049	41.3895	11.2289	18.7454	5.51311	60.1349	13.8746
1666	confirmatory	325	1066	73.0708	9.1812	31.4892	26.2724	104.56	33.1683	66.3508	13.1193	45.8431	25.0051	112.194	35.8693	71.7702	10.0557	28.8077	23.1611	100.578	30.2997	64.7036	13.4163	43.7008	25.4511	108.404	36.0634
1672	screening	3288330	772334315	54.853	8.37205	7.82804	5.7642	62.681	11.8615	41.132	10.5053	19.257	6.33161	60.389	13.6667	54.6688	8.57355	7.36448	5.14981	62.0333	11.4573	40.5815	10.6272	18.5584	5.64741	59.1399	13.2262
1679	confirmatory	2775	24300	58.3002	9.85092	9.86018	9.30857	68.1604	16.3576	45.2047	12.4489	20.3712	8.84799	65.5759	18.2742	56.3505	9.90598	8.82115	6.29052	65.1716	13.7161	42.8968	11.7384	20.0495	6.33022	62.9464	15.2813
1681	confirmatory	3081	25280	57.3749	9.88673	9.22882	9.16656	66.6037	16.4392	44.3479	12.5886	19.6069	8.80472	63.9549	18.3319	55.9831	9.96034	8.69011	6.41678	64.6732	13.8613	42.5926	11.7356	19.7945	6.49132	62.3871	15.416
1682	confirmatory	15	1086	55.3333	5.48591	9.86667	11.4883	65.2	14.8334	43.3333	11.0948	21.6	10.1756	64.9333	16.9641	55.221	7.61801	6.96501	5.5267	62.186	11.0864	41.3029	9.32621	20.6473	7.65632	61.9503	13.8987
1684	confirmatory	55	4268	54.4364	9.57768	9.61818	12.5085	64.0545	20.0272	41.2545	12.6787	18.0545	11.5525	59.3091	20.9743	54.3243	9.46407	8.04358	5.52282	62.3679	12.3906	41.3133	11.5274	18.2997	5.66711	59.6129	14.1701
1686	confirmatory	231	528	62.2641	10.8985	16.6104	21.1684	78.8745	30.3173	48.9221	16.1975	26.4459	18.9079	75.368	33.0187	58.8201	9.63212	9.54356	8.78879	68.3636	16.3818	45.1288	12.0232	19.892	8.30798	65.0208	17.7154
1687	confirmatory	36	0	73.0833	10.9528	34.3333	28.5797	107.417	38.7272	64.0278	16.8785	41.5556	25.3855	105.583	40.2246	0	0	0	0	0	0	0	0	0	0	0	0
1688	confirmatory	171745311	3710078240	55.2352	8.93758	7.78062	5.27223	63.0158	11.9262	41.1007	11.0974	18.5712	5.662	59.6719	13.9002	55.3531	9.12389	7.61772	5.26199	62.9709	12.0599	41.0098	11.232	18.6947	5.71572	59.7045	14.017
1689	confirmatory	36	279	48.25	12.5843	9.44444	15.3613	57.6944	26.8922	36.6944	15.2668	20.8333	14.4311	57.5278	28.8904	48.871	6.39845	5.7276	3.93531	54.5986	8.50033	34.767	8.49076	16.0789	4.41477	50.8459	10.6667
1690	confirmatory	120	384	53.625	8.78412	6.025	4.26922	59.65	11.4214	38.0917	11.2966	17.2083	4.90394	55.3	13.7013	54.8854	10.1221	7.05469	8.27811	61.9401	15.7468	40.2917	11.9967	18.276	8.39071	58.5677	17.7961
1691	confirmatory	5565	212	59.5845	9.27107	8.0947	7.33029	67.6792	14.1215	45.0548	11.9523	20.1662	7.91116	65.221	16.2734	53.7217	7.9419	7.42925	4.71759	61.1509	10.8211	40.3538	10.9329	18.1179	3.83304	58.4717	12.6114
1692	confirmatory	4851	0	59.3484	8.86877	7.96351	7.51244	67.3119	13.9267	43.3636	11.7018	21.0175	7.86536	64.3812	16.159	0	0	0	0	0	0	0	0	0	0	0	0
1694	confirmatory	496	3295	57.3528	12.1611	10.1492	14.3225	67.502	23.4728	44.9315	14.9309	20.6593	13.3652	65.5907	25.4773	56.8349	11.6364	10.0783	12.7579	66.9132	21.3862	43.7806	14.2908	21.3508	12.4648	65.1314	23.9852
1695	confirmatory	78	4823	56.6154	10.7223	7.62821	5.67773	64.2436	13.3652	42.3718	11.5411	20.5	6.83336	62.8718	14.5846	57.8754	9.42668	8.27638	5.28587	66.1518	12.174	43.1829	11.4358	19.3552	5.6643	62.538	14.0627
1696	confirmatory	57630	4760	60.3999	9.86826	9.87307	7.28799	70.2729	14.629	46.903	12.6012	20.5335	7.52714	67.4365	17.2055	55.2655	9.46302	8.72899	5.43765	63.9945	12.6161	41.9884	12.1431	17.9504	5.29151	59.9389	15.1262
1697	screening	8911	18626	55.6464	8.49817	7.66973	5.38526	63.3161	11.6591	41.1234	10.9308	17.8758	5.58579	58.9992	13.8846	55.3103	8.70534	7.59583	5.11284	62.9062	11.5442	41.0645	10.997	18.2439	5.60729	59.3084	13.7271
1698	screening	16110	16740	55.5081	8.48002	7.61639	5.31657	63.1245	11.5789	41.1027	11.002	17.8886	5.72977	58.9913	14.0352	55.26	8.8565	7.60753	5.1055	62.8676	11.6526	41.0476	11.0143	18.3692	5.53823	59.4168	13.6289
1699	confirmatory	4095	1547	59.6652	9.31333	8.13993	7.60516	67.8051	14.4472	45.1924	12.2406	20.1121	8.18916	65.3045	16.7986	58.7259	9.21996	7.89205	6.30925	66.618	13.0585	44.1849	11.1771	19.9981	6.79514	64.1829	14.635
1700	screening	214840	189172688	59.4919	9.9647	9.10689	6.75568	68.5988	14.4821	45.668	13.1231	19.5115	6.95329	65.1795	17.1327	57.0143	9.21449	8.03386	5.37403	65.0482	12.3888	42.7211	11.8111	18.8532	5.73266	61.5744	14.6404
1701	confirmatory	105	465	61.5905	9.49868	13.4	13.6668	74.9905	20.9576	48.4	13.1629	23.2381	11.6541	71.6381	22.3164	60.086	10.1555	11.7957	14.0531	71.8817	22.0066	46.5849	13.6909	21.8344	12.8216	68.4194	23.8984
1702	screening	13203	45966	55.5119	8.98723	8.11353	5.83994	63.6255	12.7185	41.9155	11.4482	18.5161	6.2847	60.4316	15.1074	55.5873	8.86011	7.71783	5.26037	63.3051	11.8958	41.6359	11.2646	18.4408	5.72196	60.0768	14.2026
1703	screening	9591	42534	56.1083	8.96585	8.48618	6.07066	64.5945	12.9224	42.6265	11.6041	19.0853	6.50743	61.7118	15.4068	55.7434	8.85614	7.79273	5.28542	63.5361	11.9243	41.8329	11.215	18.5125	5.75127	60.3454	14.151
1704	screening	6216	18032	55.3988	8.68861	7.85248	5.656	63.2513	12.1081	40.9476	11.2394	18.0783	6.02509	59.0259	14.4789	55.3319	8.75571	7.59727	5.07616	62.9291	11.5604	41.0836	11.0341	18.1507	5.47	59.2343	13.7155
1705	confirmatory	7260	127652	53.6723	15.0469	6.36364	6.57304	60.036	19.0216	41.6504	14.9628	16.0594	8.5279	57.7098	20.1457	54.7227	13.9527	6.48377	5.87286	61.2064	17.2578	42.4582	14.1391	16.5661	7.80733	59.0243	18.3228
1706	screening	79003	114875535	54.0168	8.9487	7.41005	5.74601	61.4268	12.4839	39.2368	11.195	18.4308	6.01427	57.6676	14.663	54.4957	9.02093	7.36964	5.14568	61.8654	11.9614	39.8333	11.1595	18.5326	5.57383	58.3659	14.0339
1707	confirmatory	1431	60480	54.9133	13.9556	7.27393	7.48372	62.1873	18.7727	44.0559	15.3112	15.5402	8.65062	59.5961	20.335	54.0961	13.5794	6.52278	5.77015	60.6189	17.0146	42.5015	13.9676	15.8738	7.63718	58.3753	17.9756
1708	confirmatory	46971	267694	53.0741	12.466	6.49552	5.84589	59.5696	15.7115	40.5679	12.8269	16.2805	7.49991	56.8485	16.6457	54.4265	12.9998	6.59416	5.92067	61.0207	16.2634	41.9973	13.3478	16.8782	7.68098	58.8755	17.2276
1710	screening	30135	48954	55.6216	9.03433	7.9113	5.55246	63.5329	12.4228	41.7976	11.4647	18.4278	6.01399	60.2254	14.7606	55.7246	8.88407	7.64475	5.316	63.3693	11.8941	41.5998	11.2375	18.4647	5.81993	60.0645	14.1944
1711	confirmatory	10	85	73.1	14.2084	42.5	32.9789	115.6	44.109	66.6	22.8532	51.1	27.5296	117.7	45.9179	77.2706	13.0925	50.5882	31.6631	127.859	43.0938	73.4353	17.4017	57	28.1658	130.435	43.9059
1712	confirmatory	66	156	78.9242	11.1663	58.6667	27.1896	137.591	36.2355	77.3636	13.0403	71.1818	19.4698	148.545	31.2549	75.7628	15.5365	50.0256	32.1482	125.788	45.7639	70.7179	21.1183	57.4744	29.6068	128.192	49.5875
1713	other	377146	2448842	58.9092	9.78712	9.37862	7.28976	68.2878	14.5564	44.5644	12.7043	21.396	7.8013	65.9605	17.2996	57.1417	9.34245	8.45159	6.06113	65.5933	13.0236	42.7183	11.8727	19.9818	6.57317	62.7	15.3545
1714	other	2252503	3320372	58.3338	9.50388	8.95674	6.85459	67.2905	13.8385	43.7149	12.2643	20.8451	7.5078	64.5601	16.5567	56.0119	8.9623	7.87061	5.22027	63.8825	11.9201	41.5661	11.2992	19.0779	5.58044	60.644	13.9025
1715	other	761995	3028220	55.8374	9.03413	8.13605	5.78258	63.9734	12.497	41.694	11.3613	19.5273	6.28698	61.2212	14.6028	56.3155	9.14459	8.14694	5.75107	64.4624	12.5573	41.9289	11.5301	19.5577	6.26084	61.4867	14.7507
1716	other	2293011	3309390	58.0426	9.43332	8.85291	6.80274	66.8956	13.7564	43.4487	12.2096	20.6465	7.45011	64.0952	16.4787	56.0865	9.01052	7.88975	5.23625	63.9762	11.9804	41.611	11.3259	19.135	5.6157	60.746	13.9675
1717	other	3019653	3020882	56.8468	9.26778	8.48938	6.19322	65.3362	13.0794	42.5196	11.7681	19.9542	6.72512	62.4738	15.4235	56.332	9.15193	8.00749	5.55333	64.3395	12.3801	41.7843	11.502	19.3898	6.02501	61.1741	14.5024
1718	other	1439056	3377030	58.5594	9.61353	9.10996	7.09138	67.6694	14.1667	43.9614	12.4453	21.0871	7.7435	65.0485	16.992	56.4623	9.10728	8.06008	5.52103	64.5224	12.3188	41.9613	11.506	19.4011	5.96462	61.3624	14.4389
1719	other	741	312	57.5223	11.1357	9.46424	11.356	66.9865	19.6795	44.0013	13.9254	20.6883	11.3087	64.6896	22.1697	54.5801	11.8324	8.25	8.92709	62.8301	17.9465	40.6859	13.6861	19.1859	9.06838	59.8718	19.9684
1720	other	1891	2604	60.3125	12.5908	13.5843	19.5673	73.8969	29.7064	47.0751	17.009	24.7975	18.3125	71.8726	32.885	56.8794	11.8102	10.2615	12.8189	67.1409	21.6152	43.7193	14.9697	21.4178	12.5639	65.1371	24.6927
1721	confirmatory	4710915	883705619	66.2432	11.9844	11.7444	8.74004	77.9877	18.1047	54.5522	15.5108	22.6323	9.11483	77.1845	21.0885	58.4685	10.0694	8.79286	5.94193	67.2614	13.6262	45.1703	12.5581	19.8634	6.37244	65.0338	15.8673
1722	confirmatory	2415	20359289	57.8969	9.22317	7.93043	6.49964	65.8273	13.5879	43.7747	11.5245	19.405	6.75295	63.1797	15.2287	56.1968	9.29297	7.64606	5.47101	63.8429	12.5154	41.8191	11.4579	18.9919	5.96685	60.811	14.47
1723	confirmatory	300	925	57.53	10.9111	8.71333	7.05955	66.2433	15.6832	44.1933	13.2648	19.6133	7.0614	63.8067	17.3217	57.1222	10.7115	8.62919	7.74008	65.7514	15.9286	43.0389	12.9035	19.4422	8.4454	62.4811	17.9828
1724	confirmatory	3321	2132	57.2593	9.81101	9.83138	9.10077	67.0906	16.6315	44.377	12.7489	19.2252	9.2263	63.6022	19.4089	56.9132	9.6576	9.62383	7.9781	66.5371	15.2774	43.6501	12.7145	19.2453	8.39909	62.8954	18.434
1725	confirmatory	903	559	61.0377	11.1866	13.196	13.5296	74.2337	22.2507	49.5017	13.9318	23.0565	13.8796	72.5581	25.1824	58.5385	9.87584	9.97853	9.68387	68.517	17.4702	46.2844	13.2275	19.4615	9.11957	65.746	19.7801
1726	confirmatory	15	102	67.1333	10.9796	18.6	18.4073	85.7333	26.9032	55.2	17.969	26.0667	19.6049	81.2667	33.6483	66.6471	12.3502	17.951	20.1393	84.598	29.8154	54.7353	16.6721	25.6569	19.6068	80.3922	33.3066
1727	confirmatory	28	120	57.1429	8.85987	15.8929	11.3671	73.0357	16.462	44.3214	13.3057	23.3571	15.5973	67.6786	24.6953	61.4583	10.6415	11.125	4.98833	72.5833	13.2934	48.8833	13.1086	19.4	4.6262	68.2833	16.1891
1728	confirmatory	435	1050	67.069	12.6436	17.8207	17.4599	84.8897	26.7781	57.0736	15.4275	27.4782	17.448	84.5517	29.4672	60.0181	10.3553	11.2514	10.7798	71.2695	18.6316	47.6657	12.9665	21.2448	10.7252	68.9105	20.9135
1729	confirmatory	55	132	66.4909	11.614	21.1091	20.6565	87.6	30.6193	56.4727	16.5315	26.9273	20.4911	83.4	34.9113	64.7424	11.7951	15.1364	14.7807	79.8788	23.2809	52.947	15.4239	23.2121	14.1259	76.1591	26.2591
1730	confirmatory	300	1425	57.0233	10.413	10.1567	11.8242	67.18	20.2726	45.69	12.9085	19.9067	11.9712	65.5967	23.0577	57.2582	9.41569	8.45895	6.14672	65.7172	13.3922	44.4372	12.0671	18.6407	6.25006	63.0779	15.4914
1731	confirmatory	28	136	57.1429	8.85987	15.8929	11.3671	73.0357	16.462	44.3214	13.3057	23.3571	15.5973	67.6786	24.6953	61.8529	10.7562	11.4338	5.05628	73.2868	13.2748	49.5221	13.0583	19.7206	4.56345	69.2426	16.0847
1732	confirmatory	91	714	69.7033	13.676	20.8352	25.3229	90.5385	35.6521	60.4066	17.8873	31.0879	23.9456	91.4945	38.1393	61.7675	11.4286	11.3768	9.59895	73.1443	18.5167	49.9818	13.4319	21.07	9.69511	71.0518	20.317
1733	confirmatory	300	1300	64.31	10.9523	16.5167	18.386	80.8267	27.1652	52.8933	15.3277	26.3133	17.4013	79.2067	29.9985	60.5192	10.587	12.5023	12.7996	73.0215	21.298	49.04	14.2099	22.4531	12.4968	71.4931	24.1295
1734	confirmatory	231	88	54.316	9.80947	8.7619	8.38734	63.0779	15.7158	40.0606	12.0234	20.7273	8.18796	60.7879	16.5514	54.8068	7.01371	8.10227	5.47311	62.9091	10.2258	40.8636	9.98295	20.2841	6.12316	61.1477	12.5648
1735	confirmatory	325	494	59.8862	10.945	9.40615	7.68122	69.2923	15.8037	45.6123	13.7416	20.0769	7.7394	65.6892	18.0241	57.5567	11.2363	9.09109	8.27799	66.6478	17.0717	43.8684	13.3274	20.2328	8.82558	64.1012	19.3514
1736	confirmatory	43660	92352	54.4317	8.63886	7.86757	5.6212	62.2992	12.0061	40.722	10.8243	19.1133	5.88272	59.8353	13.7902	54.4342	8.76671	7.79131	5.34669	62.2255	11.8573	40.5449	10.9412	18.8512	5.62	59.3961	13.6458
1737	confirmatory	66	600	59.5909	11.0773	11.7121	12.2384	71.303	20.3492	48.9848	13.8769	21.0758	11.5043	70.0606	22.2986	57.85	10.2427	8.715	6.40642	66.565	14.2777	44.3967	12.4079	19.6283	7.06234	64.025	16.1091
1738	confirmatory	28	296	57.7857	7.14587	10.9643	5.64691	68.75	10.5992	45.5	10.0167	22.6786	8.29571	68.1786	15.3985	58.5135	10.1984	10.402	9.19343	68.9155	16.9625	44.3243	12.8109	21.125	9.25796	65.4493	19.1041
1739	confirmatory	378	1568	56.6667	8.81252	8.15344	5.7432	64.8201	12.1218	42.2169	11.3661	17.5212	6.4249	59.7381	15.0693	58.1805	9.66833	9.83482	8.01189	68.0153	15.3918	45.7991	12.2718	19.2468	8.67838	65.0459	17.7633
1740	confirmatory	210	1323	61.8429	10.3443	11.0143	11.311	72.8571	19.3559	48.7429	14.3534	20.1857	11.0747	68.9286	22.2863	60.4127	9.9196	11.5775	11.4832	71.9902	19.2622	48.0975	13.8715	20.9834	11.1717	69.0809	22.2537
1741	other	110215	560240	55.2358	8.8679	8.11585	5.5454	63.3517	12.2436	41.6965	11.0787	18.736	5.65828	60.4325	14.2203	54.838	8.78583	8.06054	5.31673	62.8985	11.9223	41.2027	10.8466	18.6194	5.43494	59.822	13.7464
1742	summary	36	0	57.4167	9.36673	13.9444	10.8046	71.3611	16.2202	44.25	12.7355	22.1667	13.9622	66.4167	22.388	0	0	0	0	0	0	0	0	0	0	0	0
1743	confirmatory	6	0	85	9.57079	73.1667	26.9475	158.167	36.1188	80.5	13.9248	83	17.8997	163.5	31.6907	0	0	0	0	0	0	0	0	0	0	0	0
1744	confirmatory	10	0	87.3	9.73025	77.2	26.381	164.5	35.7375	83.6	13.906	86.4	16.9194	170	30.6812	0	0	0	0	0	0	0	0	0	0	0	0
1746	other	3	0	84.3333	4.16333	69	3.60555	153.333	2.08167	78.3333	5.03322	78	7	156.333	2.51661	0	0	0	0	0	0	0	0	0	0	0	0
1747	other	3	0	84.3333	4.16333	69	3.60555	153.333	2.08167	78.3333	5.03322	78	7	156.333	2.51661	0	0	0	0	0	0	0	0	0	0	0	0
1748	other	0	2	0	0	0	0	0	0	0	0	0	0	0	0	82	1.41421	71	1.41421	153	2.82843	81	2.82843	74	1.41421	155	1.41421
1749	confirmatory	351	458	66.8291	10.6099	32.3704	19.0345	99.1994	28.035	59.094	16.1362	42.4074	17.2887	101.501	30.6383	63.7358	10.6341	25.1856	17.6258	88.9214	26.6301	54.3668	16.6459	34.5655	16.2195	88.9323	29.675
1750	confirmatory	595	314	66.7647	10.4617	30.8824	18.3595	97.6471	27.2069	58.9227	15.9145	40.3681	16.8859	99.2908	29.9156	61.9427	10.3823	23.8503	19.1662	85.793	27.7262	51.4108	17.0749	33.7166	17.8547	85.1274	31.277
1751	confirmatory	4656	2230	66.6746	15.0503	27.3827	27.2904	94.0573	41.2099	56.3189	19.9732	35.9373	25.4111	92.2562	43.8143	58.6812	9.9983	12.1996	11.2999	70.8807	19.5512	46.1843	12.7999	23.0691	10.883	69.2534	21.6531
1752	confirmatory	1	14	92	0	52	0	144	0	87	0	53	0	140	0	74.0714	7.26916	34.7857	18.4106	108.857	20.0724	68	7.46273	40.0714	22.7274	108.071	26.9143
1753	confirmatory	465	961	58.0645	10.3909	9.33333	8.31976	67.3978	15.9082	43.428	12.6782	20.9957	8.92038	64.4237	18.1999	56.6316	10.5136	8.30593	6.80748	64.9376	14.9276	42.8241	12.6988	18.9802	7.31242	61.8044	16.615
1755	confirmatory	1	14	92	0	52	0	144	0	87	0	53	0	140	0	74.0714	7.26916	34.7857	18.4106	108.857	20.0724	68	7.46273	40.0714	22.7274	108.071	26.9143
1756	confirmatory	0	8	0	0	0	0	0	0	0	0	0	0	0	0	73.625	9.69444	32	14.4123	105.625	19.5955	66.5	9.60655	35.375	16.6041	101.875	23.2713
1757	confirmatory	6	0	85	9.57079	73.1667	26.9475	158.167	36.1188	80.5	13.9248	83	17.8997	163.5	31.6907	0	0	0	0	0	0	0	0	0	0	0	0
1758	screening	0	0	0	0	0	0	0	0	0	0	0	0	0	0	0	0	0	0	0	0	0	0	0	0	0	0
1759	screening	0	0	0	0	0	0	0	0	0	0	0	0	0	0	0	0	0	0	0	0	0	0	0	0	0	0
1760	screening	0	0	0	0	0	0	0	0	0	0	0	0	0	0	0	0	0	0	0	0	0	0	0	0	0	0
1761	screening	0	0	0	0	0	0	0	0	0	0	0	0	0	0	0	0	0	0	0	0	0	0	0	0	0	0
1762	screening	0	0	0	0	0	0	0	0	0	0	0	0	0	0	0	0	0	0	0	0	0	0	0	0	0	0
1763	screening	0	0	0	0	0	0	0	0	0	0	0	0	0	0	0	0	0	0	0	0	0	0	0	0	0	0
1764	confirmatory	6	0	85	9.57079	73.1667	26.9475	158.167	36.1188	80.5	13.9248	83	17.8997	163.5	31.6907	0	0	0	0	0	0	0	0	0	0	0	0
1765	other	1	2	81	0	70	0	151	0	79	0	75	0	154	0	86	4.24264	68.5	4.94975	154.5	0.707107	78	7.07107	79.5	9.19239	157.5	2.12132
1766	confirmatory	40100490	2472435260	57.2238	9.32182	8.09087	5.37917	65.3147	12.4393	43.2204	11.7827	18.1979	5.65202	61.4183	14.664	56.0996	9.1922	7.60313	5.04729	63.7027	12.0079	41.7599	11.4422	18.2426	5.39791	60.0025	14.028
1767	confirmatory	6	0	85	9.57079	73.1667	26.9475	158.167	36.1188	80.5	13.9248	83	17.8997	163.5	31.6907	0	0	0	0	0	0	0	0	0	0	0	0
1768	confirmatory	506685861	7273207084	55.4102	9.09501	7.75022	5.23969	63.1604	12.1195	41.1967	11.485	18.2413	5.52903	59.438	14.2807	55.1176	9.14948	7.57004	5.22103	62.6876	12.0958	40.7864	11.3313	18.4876	5.60792	59.274	14.096
1769	confirmatory	17020	174085	58.4323	9.0291	8.55764	6.36457	66.99	13.1252	43.8047	11.9688	18.1007	6.26321	61.9054	15.6081	57.4745	8.87774	7.97223	5.05518	65.4467	11.7953	43.0248	11.5734	17.771	5.14449	60.7958	14.1236
1770	confirmatory	155403	443052	63.5658	9.32513	16.3325	13.4615	79.8983	20.3826	51.5267	13.8583	28.8873	13.8241	80.414	24.1596	60.9769	8.06445	14.2843	11.3196	75.2612	16.7474	49.3434	12.1023	25.861	12.2152	75.2044	20.7048
1771	confirmatory	182710	451935	63.3073	9.23445	16.1711	13.395	79.4783	20.2332	51.2127	13.7552	28.7738	13.8302	79.9865	24.0558	60.9721	8.07029	14.5254	11.8181	75.4975	17.2126	49.4342	12.1031	26.0681	12.6362	75.5023	21.1617
1773	other	0	0	0	0	0	0	0	0	0	0	0	0	0	0	0	0	0	0	0	0	0	0	0	0	0	0
1775	other	334971	176216039	55.2092	9.11581	7.61862	5.18051	62.8278	11.9424	40.7103	11.0403	18.7473	5.61739	59.4576	13.7809	55.4219	9.15843	7.58054	5.25472	63.0025	12.054	40.8904	11.2036	18.8283	5.71214	59.7187	13.9905
1776	other	207046	124323556	55.9832	9.58284	7.86764	5.55341	63.8508	12.6968	41.7872	11.6068	19.3223	6.02575	61.1095	14.6569	55.7713	9.3635	7.70258	5.41604	63.4739	12.3798	41.3817	11.4486	19.127	5.87773	60.5088	14.3535
1777	confirmatory	1275	14395974	54.72	8.50935	9.92471	10.1516	64.6447	16.9087	42.2776	11.678	19.931	9.7653	62.2086	19.032	53.5136	7.75093	7.56253	4.92976	61.0761	10.5286	39.7093	10.0744	18.4142	5.29024	58.1234	12.6529
1778	confirmatory	33670	74960600	58.9991	10.5106	9.9161	8.12139	68.9152	16.1269	45.2816	13.4603	20.8888	8.58205	66.1704	19.0929	56.7609	9.46278	8.21491	5.44814	64.9759	12.7164	42.4527	11.9082	19.2923	5.83496	61.745	14.9212
1779	confirmatory	11935	45007660	55.3612	9.83899	7.65823	6.01198	63.0194	13.3824	40.9124	12.0428	18.1492	6.36869	59.0617	15.6865	55.2103	9.50004	7.43737	5.18576	62.6476	12.3869	40.6925	11.5542	18.3731	5.69949	59.0655	14.4911
1781	confirmatory	465	2266	71.7892	16.8943	35.4495	24.3597	107.239	39.5495	65.6065	20.5004	46.243	19.8886	111.849	38.3644	62.3853	12.1904	17.6231	17.3214	80.0084	28.4394	51.0843	16.3235	26.8319	16.8743	77.9162	31.5155
1782	confirmatory	741	2376	66.6208	15.1816	25.9528	21.1952	92.5735	35.024	57.8502	19.5763	37.7476	18.763	95.5978	36.2972	62.4263	12.6564	18.5749	20.2512	81.0013	31.9072	50.9394	17.0106	27.4575	19.2209	78.3969	34.7219
1788	other	0	0	0	0	0	0	0	0	0	0	0	0	0	0	0	0	0	0	0	0	0	0	0	0	0	0
1789	screening	3462396	753802165	61.4464	11.4417	9.87337	6.91814	71.3198	15.8954	48.5792	14.4177	20.328	7.21797	68.9073	18.5519	57.2993	9.84353	8.3169	5.62629	65.6162	13.1368	43.5559	12.2739	19.2627	6.02648	62.8186	15.3327
1790	summary	0	3	0	0	0	0	0	0	0	0	0	0	0	0	93.3333	3.05505	74.3333	12.897	167.667	13.5031	93	3	76.6667	11.3725	169.667	12.5033
1791	summary	6	0	46.1667	5.45588	5.83333	2.92689	52	5.86515	32.5	7.39594	18.3333	5.75036	50.8333	10.1866	0	0	0	0	0	0	0	0	0	0	0	0
1792	screening	8385	2053740	60.0388	9.49773	8.91628	7.82852	68.955	14.2303	44.8209	12.3525	20.6533	8.22274	65.4742	16.5878	59.4103	9.68942	7.92619	5.68797	67.3365	12.7134	44.7615	12.1835	19.7758	6.40246	64.5373	14.6708
1793	other	0	0	0	0	0	0	0	0	0	0	0	0	0	0	0	0	0	0	0	0	0	0	0	0	0	0
1794	summary	0	0	0	0	0	0	0	0	0	0	0	0	0	0	0	0	0	0	0	0	0	0	0	0	0	0
1795	confirmatory	63546	355215	65.0994	9.63238	17.9369	14.7027	83.0363	21.9845	53.5611	14.4002	30.2277	14.8387	83.7888	25.9929	61.4043	8.15474	13.9872	10.1192	75.3915	15.7559	49.6128	12.1418	25.5825	11.2084	75.1953	19.6119
1796	summary	0	0	0	0	0	0	0	0	0	0	0	0	0	0	0	0	0	0	0	0	0	0	0	0	0	0
1798	summary	0	0	0	0	0	0	0	0	0	0	0	0	0	0	0	0	0	0	0	0	0	0	0	0	0	0
1799	summary	0	0	0	0	0	0	0	0	0	0	0	0	0	0	0	0	0	0	0	0	0	0	0	0	0	0
1800	screening	1306536	464746820	55.8382	8.89139	7.50572	5.06387	63.3439	11.786	40.9228	11.4335	17.5489	5.22169	58.4718	14.0238	55.4139	8.93727	7.36579	4.85307	62.7797	11.6026	40.6396	11.2418	17.9538	5.12419	58.5935	13.6504
1805	summary	0	0	0	0	0	0	0	0	0	0	0	0	0	0	0	0	0	0	0	0	0	0	0	0	0	0
1806	summary	0	0	0	0	0	0	0	0	0	0	0	0	0	0	0	0	0	0	0	0	0	0	0	0	0	0
1807	summary	0	0	0	0	0	0	0	0	0	0	0	0	0	0	0	0	0	0	0	0	0	0	0	0	0	0
1809	summary	1	0	48	0	0	0	48	0	30	0	23	0	53	0	0	0	0	0	0	0	0	0	0	0	0	0
1811	other	1688203	0	50.3078	12.4692	5.37091	4.91192	55.6787	15.0972	36.408	12.9419	14.5822	6.15893	50.9901	16.0706	0	0	0	0	0	0	0	0	0	0	0	0
1813	screening	4252986	872042983	56.5633	9.73231	8.24647	5.73556	64.8098	13.2712	42.7622	12.4391	18.1636	6.02381	60.9259	15.7453	55.4906	9.38232	7.69491	5.22766	63.1855	12.3951	41.2924	11.7105	18.2928	5.59691	59.5853	14.5064
1814	screening	355737801	7340791441	62.8285	10.5419	10.1624	6.84487	72.9909	14.8066	49.4314	13.6084	21.4491	7.3536	70.8805	17.585	57.1741	9.58125	8.25925	5.62704	65.4334	12.8233	43.1729	11.9248	19.5848	6.09605	62.7577	14.9352
1815	confirmatory	222111	340164	55.8412	11.2307	7.50872	6.1449	63.3499	14.8683	43.1145	12.4523	17.5275	7.30092	60.642	16.4726	54.2278	13.5311	6.28269	5.77743	60.5105	16.6725	41.981	13.6297	16.783	7.59605	58.764	17.3471
1816	confirmatory	234270	334965	56.0634	11.3791	7.68716	6.24066	63.7506	15.0644	43.4799	12.5764	17.7284	7.39754	61.2082	16.6783	54.3824	13.5917	6.18785	5.70051	60.5703	16.6776	42.0813	13.6884	16.6771	7.5395	58.7584	17.3324
1817	confirmatory	1176	14233422	55.0935	9.95572	8.35884	6.69497	63.4524	14.3818	41.6216	12.1869	17.2389	6.30406	58.8605	16.3009	54.5343	9.55693	7.37368	4.88888	61.908	12.3314	40.3144	11.6475	17.5878	5.25116	57.9022	14.462
1821	confirmatory	1128	2448	59.9956	9.20153	9.00709	8.65989	69.0027	15.3556	45.4158	11.8217	21.2801	8.53894	66.6959	17.2292	59.181	8.80397	7.84518	6.78517	67.0261	13.1508	43.1536	11.4036	20.761	7.26849	63.9146	15.1677
1822	screening	6015246	990618041	58.6566	9.80761	8.09684	5.80795	66.7534	13.2091	44.3208	12.3573	18.5994	6.39854	62.9202	15.521	56.6374	9.45326	7.60943	5.15351	64.2468	12.3152	42.2033	11.7133	18.3916	5.56909	60.5948	14.2949
1823	screening	2415	1110060	58.1135	9.99148	9.30476	8.98982	67.4182	15.9493	44.6311	12.402	22.8832	10.5303	67.5143	19.3968	58.034	10.0815	7.70225	5.72065	65.7363	13.2045	43.9663	12.1592	20.0041	6.72824	63.9704	15.2328
1825	screening	2487565	639850797	57.6	9.18089	8.41633	6.02318	66.0164	12.899	43.3871	11.8949	19.039	6.28555	62.4261	15.2297	56.3514	9.08427	7.84824	5.32288	64.1997	12.1486	41.9306	11.4998	18.815	5.70622	60.7456	14.2896
1828	summary	365940	273917	56.1379	11.7688	7.43746	6.15866	63.5754	15.3492	43.5854	12.8462	17.5142	7.40955	61.0996	16.8019	54.2799	14.2083	5.85215	5.7315	60.1321	17.2039	41.9665	14.0584	16.6624	7.96428	58.6289	17.8138
1832	screening	1939465	586825567	58.1903	9.24917	8.32133	5.71522	66.5117	12.6676	44.1381	12.1709	18.1126	5.8997	62.2508	15.2905	56.2726	9.07966	7.5539	4.98647	63.8265	11.8819	41.8171	11.5374	18.0728	5.25904	59.8899	14.0222
1834	screening	110685	58875	59.322	9.67677	9.05088	6.86849	68.3729	14.2953	45.4123	12.9419	19.5079	6.99252	64.9202	16.9592	60.2634	10.3	9.24389	6.55144	69.5073	14.5923	46.5131	13.4624	19.7297	6.88035	66.2429	17.2835
1835	screening	277885	1229408	60.7736	9.63676	9.69266	7.97617	70.4662	15.089	46.3019	13.2103	21.3687	8.46834	67.6706	18.3975	58.645	9.47716	8.43394	6.06434	67.0789	13.1967	43.9239	12.4092	19.9091	6.48437	63.8331	15.8431
1836	screening	946	70356	56.3309	10.935	8.71036	9.06126	65.0412	17.3461	42.1755	12.7887	18.981	9.79297	61.1564	19.8165	55.4579	9.85741	7.41796	5.18756	62.8759	12.8892	41.1156	11.7275	18.0546	5.78319	59.1702	14.8194
1837	screening	7750	189750	54.8446	9.75021	7.31677	5.43763	62.1614	12.814	40.3774	11.6128	18.1932	6.05979	58.5706	14.8001	55.1531	9.56648	7.39497	5.23177	62.548	12.4587	40.7372	11.4468	18.4804	5.80171	59.2176	14.2773
1838	screening	2556	113112	55.2328	10.4097	8.03834	6.98386	63.2711	14.8695	40.7117	12.2393	18.1002	7.55899	58.8118	17.1111	54.96	9.86778	7.41111	5.16556	62.3711	12.7846	40.6291	11.5788	18.1054	5.68295	58.7345	14.5722
1839	screening	23005	468485	63.9792	10.319	11.8643	10.9151	75.8435	18.6835	50.0569	14.6219	23.8173	11.0764	73.8742	22.3149	60.0941	9.7759	9.1802	6.76985	69.2743	14.1539	45.7056	12.9648	20.7729	7.28342	66.4785	17.0899
1840	screening	2346	108606	54.9714	9.4404	7.6607	5.93022	62.6321	13.0317	40.7174	11.2457	18.0077	6.5726	58.7251	15.075	55.1115	9.50455	7.45986	5.19383	62.5714	12.4338	40.8379	11.3463	18.3086	5.79841	59.1465	14.2781
1841	screening	3828	136840	55.1899	9.88162	8.06818	6.48528	63.2581	13.7515	40.9433	11.6763	17.9666	6.98985	58.9099	15.9026	54.9712	9.62759	7.47885	5.08881	62.45	12.3862	40.6425	11.3929	18.1085	5.54504	58.751	14.1882
1844	summary	6	76	71	24.133	43.8333	44.2964	114.833	68.1334	59.6667	36.2528	52.6667	39.2921	112.333	74.9151	65.1579	17.5348	28.4342	28.2957	93.5921	45.2407	52.4868	26.1021	39.5658	22.3716	92.0526	47.6033
1845	screening	95703	126403293	53.0126	8.65116	7.56578	6.19127	60.5783	12.7719	39.4462	10.951	16.7481	6.47486	56.1943	14.9341	53.191	8.73155	7.08748	4.78243	60.2785	11.3809	39.2493	10.7155	16.9771	5.0801	56.2264	13.144
1846	screening	1050525	1203499	66.1259	11.496	11.4801	8.04308	77.606	16.833	53.907	15.0732	21.8409	8.35846	75.748	20.0258	59.481	10.3804	9.08576	6.03998	68.5667	13.9738	46.2796	13.0625	19.6468	6.42117	65.9264	16.3772
1847	screening	611065	1297338	68.6313	11.3924	12.3053	8.59994	80.9366	17.2727	56.8893	15.2107	22.8174	8.9111	79.7067	20.4816	61.0044	10.5718	9.63745	6.36356	70.6419	14.4384	48.0964	13.4243	20.133	6.72354	68.2294	16.9784
1848	confirmatory	136	5168	53.5588	8.84414	8.78676	8.96033	62.3456	15.306	40.3897	11.5098	17.3382	9.77542	57.7279	18.3975	53.18	8.07712	7.97601	5.22946	61.156	10.9184	39.7376	10.2052	17.2161	5.24753	56.9538	13.1478
1849	confirmatory	14365	63750	53.8711	8.70584	7.62527	5.71178	61.4964	12.0221	40.1566	10.6253	17.7631	5.80549	57.9197	13.8142	54.9478	8.86998	7.90973	5.40286	62.8575	12.0066	41.248	11.1285	18.0841	5.54869	59.332	14.0258
1850	confirmatory	583740	327299424	57.3967	10.0412	8.38756	6.68469	65.7843	14.2086	44.0276	12.4332	18.0227	7.31046	62.0503	16.4415	55.9071	9.49748	7.59661	5.2732	63.5037	12.5011	41.9959	11.6626	17.8922	5.84796	59.8881	14.4851
1851	other	129307321	0	54.8023	9.88549	7.58103	5.79245	62.3834	13.1643	41.1491	11.5451	18.2808	6.43117	59.4299	14.8507	0	0	0	0	0	0	0	0	0	0	0	0
1852	other	646953	1513540	56.0746	9.23133	8.14857	5.80122	64.2231	12.7263	42.0747	11.5012	18.5923	6.07247	60.6671	14.786	55.7538	9.07229	7.97001	5.4102	63.7238	12.2338	41.7062	11.3896	18.4204	5.66425	60.1267	14.3122
1854	summary	0	0	0	0	0	0	0	0	0	0	0	0	0	0	0	0	0	0	0	0	0	0	0	0	0	0
1856	screening	3	3759	61	12.1244	10.3333	6.1101	71.3333	12.5033	54.6667	10.0167	19	4	73.6667	11.5036	59.9654	7.81739	8.68688	4.75186	68.6523	10.3116	45.2748	10.1407	19.1016	4.6473	64.3764	12.2619
1857	screening	41041	278103	57.6313	9.649	9.02122	9.49947	66.6525	16.6887	42.6781	12.6009	20.7421	10.6193	63.4202	20.5025	56.4812	8.73415	7.66104	4.85726	64.1422	11.4631	41.6799	11.1433	17.7765	5.04939	59.4563	13.6614
1860	screening	10153	7579	62.3323	9.69965	10.4143	9.13291	72.7466	16.0829	49.4322	13.1307	20.2024	9.31254	69.6346	19.4085	57.6477	9.11417	8.29569	5.38593	65.9434	12.1648	44.0297	11.6443	18.5684	5.67882	62.5981	14.4556
1861	screening	4837605	889515750	54.4318	8.55407	7.51545	5.35565	61.9472	11.5914	40.4371	10.6884	18.3382	5.6999	58.7753	13.4578	54.7582	8.81375	7.46173	5.21201	62.2199	11.71	40.509	10.9301	18.5109	5.59665	59.0199	13.6049
1862	screening	48516	506972	58.8921	10.2846	8.34073	6.18223	67.2328	14.0288	45.4974	12.4061	19.2267	6.82591	64.7242	15.9979	58.1455	10.3067	8.0898	6.03164	66.2353	13.8604	44.6022	12.2483	19.0089	6.71172	63.6111	15.7459
1863	confirmatory	222778	198849382	56.1569	9.76624	7.97422	6.74177	64.1311	13.9972	42.5689	12.1404	17.3081	7.07238	59.8769	16.0868	55.3833	9.303	7.34299	5.01857	62.7263	12.1063	41.3125	11.4427	17.4809	5.59381	58.7934	14.0248
1865	confirmatory	14052951	1398139299	54.801	9.05352	7.901	5.16937	62.702	11.9716	40.7042	11.3294	18.2555	5.32893	58.9598	13.9904	54.6175	9.05414	7.64697	5.06005	62.2644	11.8305	40.3699	11.169	18.4045	5.33478	58.7744	13.7495
1866	screening	703	46284	57.6216	9.12647	8.99147	6.75707	66.6131	13.5972	43.9403	11.6281	18.9232	7.20753	62.8634	16.3117	57.8042	9.08108	8.94009	6.24867	66.7443	13.0498	43.5709	11.7746	18.7224	6.41718	62.2933	15.556
1867	screening	64261	566474	58.7093	10.2465	8.20611	6.14917	66.9154	13.9924	45.424	12.2636	19.1217	6.85355	64.5457	15.8442	58.0492	10.2942	8.03951	6.00604	66.0887	13.836	44.543	12.1984	18.962	6.72414	63.5051	15.6879
1868	confirmatory	11476	41497064	57.5125	9.80967	8.81056	7.7641	66.3231	15.129	43.8066	12.6517	18.0342	7.477	61.8408	17.5771	56.1398	9.17838	7.67268	4.96063	63.8124	12.0205	41.6859	11.5701	17.9475	5.24215	59.6334	14.2536
1869	confirmatory	1035	6164	58.0676	10.8944	9.19903	9.45707	67.2667	17.5548	44.0715	13.3354	19.4348	10.342	63.5063	20.7142	56.1523	9.93746	7.57933	5.5625	63.7317	13.2939	41.8384	12.0548	18.4596	6.21055	60.298	15.5341
1870	screening	48516	506667	58.6851	10.2275	8.25785	6.11371	66.943	13.9165	45.2784	12.302	19.1777	6.77532	64.4561	15.8482	58.0774	10.2893	8.06296	6.01347	66.1404	13.8295	44.52	12.2196	18.9943	6.69964	63.5143	15.7056
1871	confirmatory	325	4004	55.9477	10.7212	7.50154	8.5247	63.4492	16.4801	41.2892	13.7285	17.4769	9.41647	58.7662	20.3332	55.8994	10.0032	7.02672	5.09187	62.9261	13.0892	41.3077	12.1272	17.4246	5.82088	58.7323	15.4409
1872	confirmatory	253	3611	54.4862	11.2689	7.26482	8.94899	61.751	17.6922	40.4941	14.3882	17.2925	10.408	57.7866	21.7891	54.9803	10.1455	6.80559	4.82972	61.7859	13.0495	40.5636	12.0928	17.0623	5.65178	57.6259	15.2173
1873	screening	50403	514503	58.8549	10.2296	8.26409	6.10448	67.119	13.9145	45.5028	12.3846	19.1123	6.79591	64.6151	15.9103	58.1302	10.2773	8.05921	5.9981	66.1894	13.8058	44.5958	12.23	18.966	6.69737	63.5619	15.6975
1875	screening	3733278	817136909	54.7051	9.14877	7.41009	5.25461	62.1152	12.1514	40.1164	11.3333	18.596	5.62179	58.7124	14.1751	54.9081	9.12947	7.43443	5.26086	62.3425	12.1079	40.3104	11.2988	18.7093	5.65005	59.0197	14.1173
1876	confirmatory	169653	345135	55.3839	11.2595	7.51833	6.17927	62.9022	14.9298	42.8446	12.4102	17.3552	7.24682	60.1998	16.3649	54.2795	13.2329	6.39694	5.77642	60.6764	16.4138	42.0151	13.4581	16.7866	7.49836	58.8017	17.1685
1877	confirmatory	137026	341123	54.9019	11.2989	7.50471	6.27735	62.4066	15.0686	42.5066	12.3469	17.181	7.36747	59.6876	16.4871	54.1149	13.1583	6.47522	5.78604	60.5902	16.385	41.9289	13.4406	16.7375	7.4537	58.6664	17.1951
1878	confirmatory	18915	164970	54.2273	9.57235	7.49738	5.59426	61.7247	13.0177	40.0665	12.295	16.3854	5.56533	56.4519	15.3543	53.38	9.10574	7.09229	4.62945	60.4723	11.6704	39.1068	11.2393	16.7793	4.82805	55.8861	13.65
1879	screening	9045	32130	57.7074	9.81964	9.00387	8.11143	66.7112	15.4447	42.5319	12.1868	20.8664	8.09426	63.3983	17.6578	54.1485	8.80058	7.43231	5.34852	61.5808	11.9905	39.4112	11.0559	18.4768	5.70207	57.888	14.2012
1882	confirmatory	97020	324134	55.4951	10.7209	7.84535	6.53788	63.3404	14.7233	42.8585	12.0852	17.899	7.56846	60.7575	16.4839	53.9077	12.8435	6.44192	5.65744	60.3496	15.9433	41.6832	13.0762	16.6983	7.21238	58.3815	16.6649
1883	confirmatory	331705	293399	56.2666	11.6621	7.59791	6.20546	63.8645	15.2877	43.7134	12.7896	17.6786	7.40232	61.392	16.7778	54.1897	14.0017	5.84676	5.66721	60.0365	16.9727	41.8956	13.9227	16.5338	7.82693	58.4294	17.6048
1884	confirmatory	1275	6579	58.1757	10.6221	8.85255	9.04959	67.0282	16.8553	43.4753	13.1955	19.2196	9.78451	62.6949	19.9682	56.1398	9.77269	7.52303	5.61235	63.6629	13.1169	41.7544	12.0149	18.5066	6.13458	60.261	15.3835
1885	screening	13962970	1564328185	54.2577	8.71501	7.72575	5.23145	61.9834	11.702	40.5684	10.8869	17.863	5.54404	58.4314	13.6621	54.4621	8.90832	7.48209	5.09613	61.9442	11.7409	40.3491	11.018	18.1306	5.44698	58.4797	13.6478
1886	confirmatory	155961	344343	55.2774	11.4595	7.5254	6.2408	62.8028	15.1873	42.8392	12.4842	17.2791	7.37323	60.1183	16.5671	54.3354	13.2432	6.45566	5.78301	60.7911	16.4528	42.0834	13.4859	16.8101	7.50571	58.8936	17.2506
1887	screening	64620	567339	58.3464	10.2325	8.27301	6.11593	66.6194	13.8582	44.9577	12.2687	19.0838	6.75569	64.0415	15.8385	57.9332	10.2875	8.06003	6.0013	65.9932	13.7998	44.3887	12.1986	18.9502	6.68191	63.3389	15.6878
1888	confirmatory	1176	6419	57.7636	10.8257	9.15306	9.35569	66.9167	17.3698	43.8741	13.2542	19.2126	10.1673	63.0867	20.3883	56.0081	9.93796	7.42109	5.30254	63.4292	13.0869	41.6725	12.0727	18.2507	6.00874	59.9232	15.3319
1889	confirmatory	209628	602640	64.984	11.8632	10.8192	8.15056	75.8032	17.4399	52.5423	15.5341	21.0074	8.33712	73.5497	20.7297	57.6126	9.97871	8.403	5.7529	66.0156	13.4046	44.2354	12.4355	19.2622	6.15222	63.4976	15.6334
1890	confirmatory	946	2464	59.9514	9.58127	10.5592	11.4078	70.5106	18.7815	44.6258	12.8685	21.7315	10.1553	66.3573	20.5258	58.0024	9.28373	9.1664	7.86399	67.1688	14.8274	43.0609	12.0194	20.5572	7.85687	63.6181	17.299
1891	confirmatory	98346	503496	70.982	11.6333	13.401	9.43674	84.383	18.0771	59.8067	15.7897	23.4293	9.61827	83.236	21.8509	58.7018	10.185	8.87348	5.90167	67.5753	13.6691	45.8776	12.6376	19.6553	6.27675	65.5329	15.8173
1892	screening	6555	657685	50.0932	8.93972	6.98459	6.17111	57.0778	13.0568	37.1381	10.5458	16.1014	6.43938	53.2395	14.5114	51.3333	9.10133	7.07391	4.90768	58.4072	11.8417	37.9521	10.6178	16.7526	5.36964	54.7047	13.3703
1893	screening	3828	505648	50.2921	8.55284	7.06426	6.48465	57.3563	13.1298	37.0878	10.4753	15.8224	6.66718	52.9101	14.8832	50.7639	8.81838	7.01961	4.94893	57.7835	11.6627	37.5286	10.5238	16.4106	5.2492	53.9392	13.2454
1894	screening	4950	573400	54.0653	10.348	7.82303	6.30806	61.8883	14.374	41.2053	12.2615	17.5808	6.86367	58.7861	16.2044	53.9281	9.59211	7.54091	5.04428	61.469	12.4335	40.4877	11.3867	17.688	5.68213	58.1757	14.1857
1895	confirmatory	903	4859	51.4363	8.02436	7.51163	7.61807	58.948	13.776	38.2625	10.3811	16.4164	7.74879	54.6788	15.5655	51.2087	8.84862	7.43877	6.39384	58.6475	13.0646	38.3548	10.8946	16.4135	6.45108	54.7683	14.65
1896	confirmatory	496	3968	53.7319	12.1484	9.29637	8.5811	63.0282	18.3487	42.7218	13.9987	18.3548	9.10428	61.0766	20.6197	51.9418	10.3306	7.97253	6.40747	59.9143	14.3313	39.5791	11.8482	16.9531	6.67517	56.5323	15.8067
1897	confirmatory	2775	6075	51.5398	9.64166	7.79892	7.06693	59.3387	14.3694	39.1204	11.3311	16.8685	7.12766	55.9888	15.9157	51.5618	9.45	7.43111	6.0068	58.9929	13.2657	38.7743	11.2441	16.5294	6.28813	55.3037	14.8883
1898	confirmatory	300	4772	59.2133	10.6458	14.2233	13.4309	73.4367	22.4674	45.2633	14.5004	24.3333	12.4831	69.5967	24.9642	58.8481	10.9338	13.6968	14.0735	72.5448	23.2961	45.5993	14.2674	23.619	12.9829	69.2184	25.1714
1899	screening	483636	294758184	53.529	8.88352	7.7646	5.27918	61.2936	12.0379	39.013	11.2173	17.4608	5.32861	56.4738	14.2035	53.7774	9.02474	7.40524	4.91548	61.1826	11.7543	39.2289	11.1255	17.8698	5.16536	57.0986	13.7462
1900	confirmatory	3997378	981316	56.0222	8.78785	8.11372	5.57485	64.1359	12.2199	41.9048	11.5514	18.0366	5.84828	59.9414	14.6583	55.1038	8.83487	7.87743	5.2812	62.9812	11.8496	41.0212	11.2018	18.4566	5.60547	59.4778	14.0356
1902	confirmatory	4180386	809760	56.0164	8.78687	8.13795	5.58291	64.1544	12.2219	41.9403	11.5461	18.0862	5.84978	60.0264	14.653	54.8668	8.82381	7.73303	5.2054	62.5998	11.7627	40.6383	11.1073	18.4279	5.57037	59.0661	13.9064
1903	confirmatory	3782625	826526595	57.1061	9.8798	7.78582	5.51738	64.8919	13.0723	43.2444	12.2876	17.7617	6.00896	61.0061	15.3664	55.8828	9.48351	7.43712	5.04027	63.32	12.2645	41.628	11.6683	17.9709	5.45066	59.5989	14.2306
1905	screening	54285	87780	58.1357	8.59046	8.65351	6.95369	66.7893	13.3939	43.44	11.8224	19.2008	6.89817	62.6407	15.9115	58.9456	9.58889	8.8325	5.97096	67.7781	13.3922	45.2573	12.686	19.3143	6.30138	64.5716	15.9794
1906	screening	1046181	432784671	56.1521	9.12715	7.39289	5.70459	63.5449	12.5657	40.8735	11.5562	18.8501	6.06336	59.7236	14.7087	55.4946	9.0466	7.3405	5.20796	62.8351	12.0062	40.5615	11.3047	18.7371	5.64233	59.2986	14.0472
1907	screening	714610	838396	57.8242	9.12311	8.51665	6.31754	66.3408	13.1503	43.6248	11.8879	19.2961	6.55467	62.9209	15.4808	57.5572	9.15256	8.35348	5.84991	65.9107	12.7071	43.1399	11.9227	19.0422	6.09789	62.1821	15.1075
1910	screening	711028	354573915	56.2714	9.59124	8.1143	5.84743	64.3857	13.2025	41.631	12.0986	19.0328	6.08528	60.6637	15.3666	55.5563	9.27288	7.63432	5.23179	63.1906	12.2711	40.8936	11.5477	18.7386	5.56099	59.6323	14.2651
1913	confirmatory	6216	1792	59.867	10.6113	10.3867	10.0944	70.2537	18.031	46.152	13.7786	20.3452	9.80168	66.4973	20.6124	61.2785	9.82937	9.18806	6.99851	70.4665	14.1768	46.2377	12.9942	20.351	7.26134	66.5887	16.8889
1914	confirmatory	1269621	2580683	55.8981	8.55616	7.98948	5.66525	63.8876	12.073	41.6555	11.3332	18.0538	5.96161	59.7094	14.4839	55.7672	8.77882	8.03373	5.44575	63.8009	12.0658	41.6665	11.437	18.1032	5.73769	59.7697	14.4216
1915	confirmatory	2418900	2224200	55.8683	8.78768	7.95904	5.62297	63.8273	12.254	41.5029	11.6059	17.8613	5.8557	59.3642	14.7107	55.6975	8.81806	8.08351	5.36955	63.781	12.0217	41.7603	11.3832	18.2388	5.66887	59.9991	14.3067
1916	confirmatory	0	1	0	0	0	0	0	0	0	0	0	0	0	0	98	0	55	0	153	0	98	0	55	0	153	0
1917	other	1817371	2090072	54.8136	8.63175	7.49474	5.16376	62.3083	11.5404	40.8166	10.861	18.0156	5.52632	58.8323	13.4982	54.8702	8.95221	7.35872	5.06183	62.2289	11.7193	40.6128	11.0579	18.157	5.48043	58.7698	13.6548
1918	screening	3000025	299284649	55.1011	8.97073	7.52323	5.21598	62.6243	11.8866	40.9313	11.1548	18.279	5.60065	59.2103	13.8812	55.3366	9.09607	7.46104	5.16572	62.7977	11.9377	40.9393	11.2441	18.5131	5.61446	59.4524	13.9248
1919	confirmatory	1128	3552	57.9761	10.1038	9.85727	12.0491	67.8333	20.0188	42.7154	13.4228	21.2917	12.9987	64.0071	23.7596	57.9865	9.79565	9.42202	11.1455	67.4085	18.6501	42.5614	12.9952	21.3961	12.3761	63.9575	22.7122
1921	other	0	0	0	0	0	0	0	0	0	0	0	0	0	0	0	0	0	0	0	0	0	0	0	0	0	0
1922	other	0	0	0	0	0	0	0	0	0	0	0	0	0	0	0	0	0	0	0	0	0	0	0	0	0	0
1923	confirmatory	0	0	0	0	0	0	0	0	0	0	0	0	0	0	0	0	0	0	0	0	0	0	0	0	0	0
1924	other	0	0	0	0	0	0	0	0	0	0	0	0	0	0	0	0	0	0	0	0	0	0	0	0	0	0
1926	confirmatory	6786	585	57.9013	9.61737	9.35853	10.8318	67.2598	18.1587	42.6301	12.8066	21.3513	12.1332	63.9814	22.3574	58.0701	10.9819	10.5966	14.1173	68.6667	22.6307	42.7419	14.545	21.8342	13.9453	64.5761	25.9402
1931	summary	1	0	79	0	34	0	113	0	63	0	61	0	124	0	0	0	0	0	0	0	0	0	0	0	0	0
1933	confirmatory	497503	137724	57.1247	9.6722	8.55614	6.04568	65.6809	13.4623	43.6829	12.165	18.931	6.3704	62.6139	15.6535	55.5542	9.11793	7.53068	5.28904	63.0849	12.0534	41.1038	11.5235	17.9155	5.51423	59.0192	14.2427
1934	confirmatory	530965	108255	57.0011	9.60554	8.46275	5.9783	65.4638	13.3165	43.4606	12.1043	18.8621	6.31243	62.3227	15.5319	55.6271	9.31905	7.6346	5.44897	63.2617	12.4679	41.3046	11.7472	17.9233	5.59452	59.228	14.6197
1935	confirmatory	454581	173628	57.1454	9.56832	8.46661	6.00048	65.612	13.3254	43.4729	12.1235	18.8711	6.29487	62.344	15.5636	55.9143	9.50406	7.97967	5.62511	63.894	12.7999	42.2066	11.9014	18.3108	5.94955	60.5174	14.9983
1936	confirmatory	490545	143695	56.9055	9.73211	8.46013	6.01841	65.3656	13.4773	43.4003	12.2311	18.7811	6.30879	62.1814	15.6898	56.2978	9.04518	7.87072	5.47061	64.1685	12.2498	42.0764	11.512	18.4226	5.83349	60.499	14.4759
1937	other	0	0	0	0	0	0	0	0	0	0	0	0	0	0	0	0	0	0	0	0	0	0	0	0	0	0
1938	confirmatory	0	0	0	0	0	0	0	0	0	0	0	0	0	0	0	0	0	0	0	0	0	0	0	0	0	0
1940	screening	0	0	0	0	0	0	0	0	0	0	0	0	0	0	0	0	0	0	0	0	0	0	0	0	0	0
1941	confirmatory	3	0	63.3333	19.6299	21.6667	34.0637	85	53.6936	44.3333	34.6458	37.3333	35.2751	81.6667	69.6156	0	0	0	0	0	0	0	0	0	0	0	0
1942	screening	165600	1047168	62.0172	9.78621	10.4614	8.73884	72.4786	15.9548	47.8261	13.5515	22.614	9.15424	70.4402	19.3382	59.1021	9.53339	8.64602	6.24408	67.7481	13.4054	44.4991	12.5224	20.2577	6.68461	64.7568	16.0833
1943	screening	122760	537664	55.2964	8.44067	7.4285	5.83885	62.7249	12.0876	40.1025	11.3084	17.1548	5.78016	57.2573	14.5893	55.5036	8.66945	7.32461	4.79569	62.8282	11.3575	40.5462	11.2556	17.2304	4.91802	57.7766	13.6628
1944	confirmatory	171	1539	65.7076	12.4672	13.6784	14.002	79.386	23.9375	52.6667	16.3585	26.1345	14.5937	78.8012	27.7585	57.6173	10.4778	9.60754	7.73576	67.2248	15.7611	43.4308	12.4887	21.0448	8.14354	64.4756	17.8336
1945	screening	2016	97024	56.3438	9.15201	8.24058	6.69811	64.5843	13.7712	42.4514	11.8085	17.1275	6.81235	59.5789	16.3276	55.6316	8.77091	7.47139	4.74958	63.103	11.5428	41.2949	11.3106	16.9211	4.96177	58.2161	13.8843
1946	screening	15931	396485	55.5805	8.61716	7.33676	5.66032	62.9173	11.9871	40.2589	11.3894	18.6109	5.9319	58.8698	14.3389	56.706	9.06947	7.72524	5.48318	64.4313	12.2828	41.8019	11.8005	19.0767	5.85854	60.8786	14.6433
1947	screening	474825	292071974	56.481	9.58255	8.26013	5.72815	64.7411	13.1044	42.573	12.2335	17.4466	5.88661	60.0196	15.5484	55.295	9.26174	7.52093	4.89736	62.8159	12.0317	40.9556	11.5669	17.6014	5.16693	58.557	14.0956
1948	confirmatory	1888596	211657607	53.5117	8.96595	7.97615	5.79631	61.4879	12.3356	39.8448	10.8309	18.6333	6.06467	58.4781	14.1259	53.5235	8.97078	7.79024	5.26677	61.3138	11.8942	39.7542	10.7103	18.5881	5.56055	58.3423	13.5397
1949	confirmatory	846951	40460952	59.6298	9.53427	9.4339	6.76537	69.0637	13.6451	45.9268	12.1745	20.9685	7.47433	66.8953	16.1892	58.596	9.31908	8.86186	6.21551	67.4579	12.956	44.6377	11.7577	20.6746	6.85546	65.3123	15.248
1950	screening	506521	301627711	52.8308	9.61787	7.35061	5.09531	60.1814	12.4969	38.5342	11.6037	17.5744	5.29138	56.1086	14.3625	53.0542	9.27472	7.28592	5.00212	60.3401	12.0108	38.7521	11.2067	17.9471	5.28435	56.6992	13.823
1952	screening	765703	1398940	53.6946	8.26157	7.41435	5.65524	61.1089	11.602	39.8067	10.4654	18.0285	5.99928	57.8352	13.5483	54.1256	8.54679	7.47146	5.2184	61.597	11.4571	40.1775	10.6224	18.2608	5.58093	58.4384	13.2893
1953	summary	0	10	0	0	0	0	0	0	0	0	0	0	0	0	61.5	3.24037	8.3	6.6675	69.8	5.55378	52.5	4.30116	19.6	11.3647	72.1	13.6906
1956	confirmatory	1581531	376626752	57.6902	8.99728	8.42228	5.62903	66.1125	12.4047	43.7504	11.7562	18.4829	5.68833	62.2333	14.7258	56.3655	8.9807	7.70168	4.9969	64.0672	11.7726	42.011	11.3859	18.3302	5.23262	60.3412	13.8213
1957	confirmatory	378	503	59.7804	9.38716	13.5661	16.1917	73.3466	24.0845	46.7407	13.668	22.1243	13.8823	68.8651	25.4303	57.2445	8.94638	9.94433	10.2369	67.1889	16.5227	43.8469	11.879	19.2028	8.62491	63.0497	17.9588
1958	confirmatory	210	147	57.4857	9.81417	10.6571	15.6763	68.1429	23.798	43.4667	13.3686	20.8286	14.6604	64.2952	25.8786	57.6531	12.2064	11.6871	18.1281	69.3401	28.1246	45.0884	15.0987	21.7415	16.7435	66.8299	29.9628
1959	confirmatory	91	23170	59.5385	11.8503	8.7033	11.7023	68.2418	21.5367	47.3626	14.491	16.3626	12.304	63.7253	24.5602	57.3548	9.3385	6.83483	4.931	64.1896	12.4252	43.6143	11.6579	15.5249	5.6962	59.1393	14.7413
1960	confirmatory	536130	655788	57.9786	9.22575	8.21831	6.12702	66.197	12.9542	43.6956	12.1853	17.9587	6.24854	61.6543	15.6062	57.0429	8.83281	7.88915	5.60297	64.932	12.1711	42.5196	11.6498	17.8902	5.86087	60.4098	14.7513
1961	confirmatory	113526	138188330	53.6132	8.30816	7.09991	5.03053	60.7131	11.1615	38.6906	10.6446	17.9411	5.18611	56.6318	13.2495	54.1273	8.70292	7.25948	5.0529	61.3868	11.5014	39.4402	10.8591	18.341	5.36137	57.7813	13.4933
1962	screening	2963395	725875934	58.0127	9.11962	8.18711	5.77256	66.1998	12.577	43.7686	12.0545	18.1955	5.9494	61.9642	15.1404	56.1489	9.04006	7.50616	4.9296	63.655	11.7724	41.6211	11.4481	18.0778	5.15769	59.6989	13.8595
1964	confirmatory	346528	696388	58.0581	9.18939	8.21289	6.18316	66.271	12.9879	43.701	12.2081	18.0097	6.24057	61.7106	15.6521	57.2549	8.92846	7.94516	5.68005	65.2001	12.3244	42.7707	11.7795	17.901	5.92465	60.6717	14.9249
1966	confirmatory	406	5191	60.9581	9.93638	11.9852	12.3374	72.9433	20.5861	48.5049	14.1562	21.0764	11.794	69.5813	23.9606	58.7476	9.5873	9.09748	5.218	67.8451	12.7783	45.0019	12.1936	19.0387	5.42252	64.0406	15.3225
1967	confirmatory	243951	336897	55.65	12.2396	7.28881	6.23832	62.9388	15.8532	43.1133	13.171	17.4918	7.49452	60.6051	17.1188	55.1651	13.3263	6.44383	5.90786	61.6089	16.5451	42.6591	13.5848	17.08	7.85585	59.7392	17.4808
1969	confirmatory	105	0	75.5143	14.0207	46.6476	27.6711	122.162	40.3347	71.6762	17.4121	58.5905	19.5358	130.267	35.991	0	0	0	0	0	0	0	0	0	0	0	0
1970	confirmatory	136	0	72.3971	13.8234	38.1838	28.9531	110.581	41.5576	66.2353	18.7949	50.2794	23.2709	116.515	41.0867	0	0	0	0	0	0	0	0	0	0	0	0
1972	confirmatory	6328	0	56.7734	9.27893	8.37231	7.59369	65.1457	14.6784	42.5841	12.0234	18.9479	7.71662	61.5319	17.0036	0	0	0	0	0	0	0	0	0	0	0	0
1973	confirmatory	6786	351	65.3392	11.6697	10.7748	8.40144	76.1141	17.3374	52.3227	15.1927	21.0561	8.53607	73.3789	20.361	64.3989	10.9953	12.0826	8.67782	76.4815	17.1012	51.6068	13.8246	23.3789	9.29218	74.9858	20.0052
1974	screening	4921953	933244328	57.0971	9.57474	7.74006	5.59902	64.8372	12.8695	42.5912	11.8955	18.6573	6.16649	61.2486	15.0885	55.7493	9.26193	7.42752	5.11676	63.1768	12.1083	41.1427	11.4225	18.5221	5.61304	59.6648	14.1106
1975	confirmatory	253	2231	63.6877	12.1851	12.5534	10.0346	76.2411	19.9042	50.9368	15.5419	22.664	9.15485	73.6008	21.8104	64.5406	11.92	10.792	8.11701	75.3326	17.4713	51.3716	15.1379	21.3111	8.26002	72.6827	20.2385
1978	screening	81003	206736	56.9666	9.82495	8.46666	6.26662	65.4333	13.8464	43.2405	12.6018	17.489	6.47491	60.7295	16.5218	56.5471	9.55967	8.22375	5.56235	64.7708	12.9592	42.5911	12.2276	17.3614	5.74374	59.9525	15.4199
1979	screening	26685165	2142973947	55.9276	9.24173	7.71784	5.34867	63.6454	12.2802	41.4372	11.5507	18.7576	5.79328	60.1948	14.3831	55.493	9.1624	7.57361	5.28192	63.0666	12.139	40.9407	11.3905	18.7821	5.7142	59.7227	14.184
1981	confirmatory	101025	787050	56.3061	10.1784	8.17635	7.67413	64.4824	15.1892	42.6763	12.7024	17.4116	7.74185	60.0879	17.3779	56.2461	9.65566	7.7243	5.27851	63.9704	12.6546	42.3988	11.855	17.6396	5.89445	60.0383	14.6796
1982	other	0	0	0	0	0	0	0	0	0	0	0	0	0	0	0	0	0	0	0	0	0	0	0	0	0	0
1983	confirmatory	105	0	75.5143	14.0207	46.6476	27.6711	122.162	40.3347	71.6762	17.4121	58.5905	19.5358	130.267	35.991	0	0	0	0	0	0	0	0	0	0	0	0
1984	confirmatory	595	10167220	54.6588	10.5009	8.2437	10.2989	62.9025	18.3796	40.0185	12.7793	18.9664	9.85888	58.9849	20.1123	54.3267	8.97949	7.17292	4.78901	61.4996	11.5374	39.3858	10.7328	18.154	5.07538	57.5398	13.1896
1985	confirmatory	468996	1219968	57.3837	10.2504	8.12719	6.64672	65.5109	14.3787	43.8624	12.6544	17.8564	7.28016	61.7188	16.613	56.8218	9.95725	7.91104	5.57039	64.7328	13.2137	43.133	12.1567	18.0175	6.22009	61.1505	15.2928
1986	confirmatory	385003	254314450	54.424	8.68397	7.22429	5.4213	61.6483	11.9761	39.5944	11.5253	16.4202	5.49822	56.0146	14.5754	54.2568	8.85248	6.99129	4.58369	61.2481	11.3627	39.5414	11.1484	16.9844	4.7815	56.5257	13.4794
1987	screening	140715	159511335	56.0098	9.3393	8.57059	9.24461	64.5804	15.7408	41.2717	11.9559	19.7627	9.08976	61.0343	18.0506	55.3384	8.95329	7.53748	5.23606	62.8759	11.8445	40.5585	11.2137	18.7336	5.54572	59.2921	13.9733
1988	confirmatory	1110795	994497	55.9765	9.47112	8.11177	5.40392	64.0883	12.7709	42.1685	12.0583	18.042	5.6486	60.2105	15.1046	54.8014	8.94224	7.78207	5.04518	62.5834	11.8308	40.7871	11.1769	17.9047	5.35693	58.6918	13.9348
1990	confirmatory	1069453	1016785	55.9686	9.49626	8.1424	5.39107	64.111	12.7638	42.1364	12.0242	18.0727	5.6402	60.2091	15.0803	54.8803	8.95296	7.77814	5.06371	62.6584	11.8794	40.8829	11.2431	17.8902	5.3668	58.7731	14.0008
1992	screening	59340	17002290	58.3668	9.16696	8.72263	7.30544	67.0894	13.8295	44.3922	12.1224	19.1412	7.52782	63.5334	16.4723	57.9071	9.04831	8.16538	5.75764	66.0725	12.3224	43.5518	11.7479	18.9629	6.19961	62.5147	14.8067
1993	screening	21	77	59.9048	6.48001	10.5238	12.131	70.4286	14.9183	44.0952	9.81277	21.2381	11.6099	65.3333	18.8184	60.8052	8.39962	10.039	5.93482	70.8442	11.1403	45.1948	11.3613	21.9091	10.1167	67.1039	17.0291
1994	confirmatory	866586	1107597	56.2295	9.56178	8.18621	5.43358	64.4157	12.8664	42.4733	12.1537	18.1052	5.69393	60.5785	15.206	54.8769	8.99853	7.81815	5.09208	62.695	11.9539	40.9116	11.2851	17.8991	5.3906	58.8108	14.0904
1996	other	587679186	540212987	61.2189	9.017	8.55471	6.15115	69.7736	12.6884	46.2479	11.9614	21.0741	6.8072	67.322	15.0017	61.1471	9.29842	9.01684	6.20316	70.1639	13.0042	46.6584	12.2218	21.1389	6.78446	67.7973	15.317
1997	summary	6	0	71.1667	17.3138	35.8333	28.5616	107	45.769	65.8333	22.7369	44.3333	25.6879	110.167	48.2055	0	0	0	0	0	0	0	0	0	0	0	0
1999	confirmatory	1332528	1133302	61.774	10.3096	10.2567	6.32675	72.0307	14.2717	48.6639	13.1154	21.1378	6.61521	69.8017	16.6306	60.1855	9.92407	9.66219	5.99212	69.8477	13.5923	46.9073	12.6349	20.4039	6.30409	67.3112	15.8948
2001	confirmatory	34453	74166	54.7367	9.04247	8.11735	5.86952	62.8541	12.5634	41.4283	11.0281	18.2479	6.03607	59.6762	14.4323	55.6514	9.02282	8.10071	5.5754	63.7521	12.2834	41.8908	11.4442	18.3035	5.70329	60.1943	14.4575
2002	confirmatory	1955253	690322	61.7181	10.2287	10.1852	6.29373	71.9033	14.1558	48.5814	13.0519	21.0338	6.59416	69.6152	16.5184	58.7771	9.53283	9.24593	5.69852	68.023	12.9462	45.4016	12.1279	19.9317	6.00945	65.3333	15.1947
2003	confirmatory	1790778	821562	61.6901	10.3148	10.1692	6.32014	71.8593	14.2478	48.5543	13.1038	21.0894	6.64021	69.6436	16.5808	59.3984	9.58625	9.45676	5.7845	68.8551	13.1174	46.0634	12.2891	20.0481	6.03808	66.1115	15.425
2004	confirmatory	210	735	60.5048	9.53676	9.37143	7.4394	69.8762	14.5557	47.9905	12.8439	19	8.31957	66.9905	17.6827	60.2367	9.45279	8.75782	6.4905	68.9946	13.2745	47.6435	12.3391	18.6653	6.60564	66.3088	15.6123
2005	confirmatory	703	14706	59.7824	10.264	10.7368	12.0192	70.5192	19.6677	46.7496	13.101	22.0469	11.2429	68.7966	21.4475	56.3992	9.50279	8.15511	5.56267	64.5543	12.7435	42.2413	11.851	19.6443	5.85412	61.8856	14.8154
2006	confirmatory	721801	346081041	56.3405	9.59916	8.17896	5.50948	64.5194	12.9571	42.1363	12.3756	17.3353	5.66663	59.4716	15.5602	55.4237	9.28884	7.56586	4.89736	62.9896	12.0513	40.9446	11.6876	17.6776	5.15236	58.6222	14.2123
2008	confirmatory	9453	552	57.9217	10.0575	9.1225	6.47102	67.0442	14.0641	45.4785	11.9954	19.5497	7.01621	65.0281	15.7287	58.0417	11.0524	9.74819	7.57946	67.7899	15.8679	45.4909	13.1935	20.2899	7.51159	65.7808	17.5343
2009	confirmatory	6	4	86.5	6.59545	72.5	15.0167	159	21.1755	85.3333	7.17403	76.8333	14.3724	162.167	21.1605	86.5	3.51188	68	26.3186	154.5	29.7714	84	5.35413	84	18.6369	168	23.9583
2010	confirmatory	882456	3601590	54.8107	8.73314	7.90024	5.40984	62.7109	11.8744	40.9241	10.9653	17.9886	5.7262	58.9127	13.9194	54.2607	8.60672	7.74351	5.15801	62.0042	11.534	40.5308	10.7915	17.7875	5.46305	58.3183	13.5115
2012	confirmatory	14127270	1508781713	56.9401	9.34849	7.85888	5.23266	64.799	12.3737	42.6105	11.8731	17.9322	5.54206	60.5427	14.6553	55.9434	9.1674	7.51975	4.98266	63.4631	11.9512	41.417	11.4766	18.153	5.30701	59.57	14.0043
2013	confirmatory	198135	182209857	54.7309	8.36629	7.72089	5.59025	62.4517	11.7299	40.735	10.5876	18.1805	5.70109	58.9155	13.6008	54.6953	8.61801	7.45926	5.07873	62.1545	11.4619	40.4636	10.7557	18.318	5.37586	58.7816	13.3422
2014	confirmatory	13207230	1459723954	56.7316	9.33719	7.72933	5.21601	64.461	12.3426	42.3178	11.8376	18.0326	5.54946	60.3505	14.5736	55.8974	9.17799	7.51138	5.06554	63.4088	12.0155	41.3543	11.4835	18.2916	5.43037	59.6459	14.0735
2015	confirmatory	7503	2214	57.8842	10.045	9.12848	8.5069	67.0127	16.0418	44.1491	13.1181	17.7306	8.2025	61.8798	18.7157	56.0849	9.18165	7.62466	5.29215	63.7096	12.3642	41.6721	11.4346	17.4205	5.17177	59.0926	14.189
2016	screening	4441690	895554973	55.5211	9.08176	7.59429	5.3	63.1154	12.0965	40.9459	11.3667	18.6364	5.62925	59.5823	14.1913	55.2847	9.09272	7.50308	5.24398	62.7878	12.045	40.6916	11.2973	18.7085	5.63105	59.4	14.0811
2017	confirmatory	210	2520	57.7952	14.4206	12.119	15.0517	69.9143	25.93	47.019	17.3202	19.981	14.4063	67	29.1744	56.3579	10.8832	9.20992	8.71789	65.5679	16.849	43.7988	12.9361	17.6242	8.4692	61.423	18.8141
2018	confirmatory	174936	369408	55.2193	9.44679	8.09853	5.75873	63.3178	13.0127	40.8733	12.0125	17.2029	5.87209	58.0762	15.4641	56.5826	9.43854	8.29753	5.48273	64.8802	12.7645	42.2847	12.096	17.8521	5.73206	60.1369	15.2558
2019	confirmatory	1	48	73	0	20	0	93	0	52	0	30	0	82	0	77.9167	8.78062	35.5417	21.0248	113.458	28.8761	68.3125	16.5519	45.3542	14.9132	113.667	29.8039
2020	confirmatory	1	48	86	0	59	0	145	0	85	0	62	0	147	0	79.0208	8.64301	34.1667	23.1759	113.188	30.4677	68.625	16.4764	43.5417	15.5645	112.167	30.3717
2021	confirmatory	0	14	0	0	0	0	0	0	0	0	0	0	0	0	75.7857	7.91472	7.07143	6.71925	82.8571	13.4728	56.3571	10.7461	31.2857	19.8162	87.6429	24.2506
2022	confirmatory	0	14	0	0	0	0	0	0	0	0	0	0	0	0	75.7857	7.91472	7.07143	6.71925	82.8571	13.4728	56.3571	10.7461	31.2857	19.8162	87.6429	24.2506
2023	screening	2557191	676887611	57.1571	9.41235	7.88848	5.53775	65.0455	12.5867	42.6089	11.8328	19.1105	5.94034	61.7194	14.7078	56.026	9.26402	7.64175	5.33444	63.6678	12.2722	41.458	11.517	18.928	5.75436	60.3859	14.3014
2024	other	66	516	54.3182	7.65438	8.22727	4.65352	62.5455	9.89667	41.5	11.5296	15.7727	4.6766	57.2727	13.1483	53.1589	7.37892	7.98062	7.6577	61.1395	13.0971	38.3178	10.3199	16.8682	7.17047	55.186	15.1581
2025	screening	2586675	682165530	55.0392	9.11637	7.46846	5.28033	62.5076	12.0817	40.3906	11.2133	18.6377	5.6489	59.0282	14.052	55.0547	9.11152	7.4451	5.23791	62.4998	12.0429	40.4255	11.226	18.7136	5.64816	59.1391	14.0224
2027	confirmatory	1	6	82	0	67	0	149	0	80	0	71	0	151	0	88	6.16441	74.5	18.097	162.5	23.5181	86.8333	6.76511	82.6667	15.6546	169.5	21.6956
2029	screening	5426865	972061217	55.7009	9.10183	7.67293	5.36454	63.3739	12.1785	41.1624	11.3859	18.7433	5.68937	59.9057	14.274	55.3593	9.10001	7.53935	5.26898	62.8986	12.0781	40.789	11.3037	18.7558	5.65475	59.5448	14.1139
2032	screening	420903	1222776	55.0277	8.41154	8.0494	6.13916	63.0771	12.2403	41.5088	10.5933	19.5292	6.70791	61.038	14.0352	55.847	8.63059	7.79919	5.42515	63.6462	11.8113	42.1096	10.8371	18.9827	5.89061	61.0924	13.5181
2035	confirmatory	1653	4814	61.7096	11.5209	11.8778	12.7522	73.5874	21.3125	49.15	14.6858	20.6636	12.3269	69.8137	24.2308	56.8361	9.55287	8.1371	4.91426	64.9732	12.4812	42.9404	11.9275	17.0093	4.9413	59.9497	14.6668
2037	confirmatory	0	0	0	0	0	0	0	0	0	0	0	0	0	0	0	0	0	0	0	0	0	0	0	0	0	0
2039	confirmatory	0	13	0	0	0	0	0	0	0	0	0	0	0	0	69.6923	9.80973	11.7692	12.1392	81.4615	20.04	52.1538	20.8321	24.4615	8.50113	76.6154	24.7236
2040	confirmatory	0	14	0	0	0	0	0	0	0	0	0	0	0	0	75.7857	7.91472	7.07143	6.71925	82.8571	13.4728	56.3571	10.7461	31.2857	19.8162	87.6429	24.2506
2041	confirmatory	1	48	77	0	33	0	110	0	52	0	44	0	96	0	78.1042	8.73058	40.1458	21.7089	118.25	29.4369	67.8542	16.6669	50.3125	17.0907	118.167	31.9809
2044	confirmatory	7982010	171828	54.1203	8.58583	7.74222	5.24787	61.8626	11.6046	40.4446	10.7905	17.7834	5.5418	58.228	13.5982	54.1063	9.25576	7.83695	5.12771	61.9433	12.0092	40.7448	11.0081	18.0495	5.35326	58.7943	13.5182
2049	screening	0	1	0	0	0	0	0	0	0	0	0	0	0	0	84	0	73	0	157	0	83	0	77	0	160	0
2051	confirmatory	6	4	86.5	6.59545	72.5	15.0167	159	21.1755	85.3333	7.17403	76.8333	14.3724	162.167	21.1605	86.5	3.51188	68	26.3186	154.5	29.7714	84	5.35413	84	18.6369	168	23.9583
2052	screening	17578	56873947	56.324	9.08208	7.85931	5.36977	64.1834	11.9938	41.4066	11.3461	19.1608	5.97962	60.5674	14.2485	55.6827	9.1261	7.63561	5.34859	63.3183	12.0983	40.9527	11.3484	18.975	5.85249	59.9277	14.2205
2057	screening	2049300	605282619	57.7582	9.58598	8.2917	5.57563	66.05	12.9687	43.7934	12.13	18.2599	5.92981	62.0533	15.3378	55.9239	9.19356	7.53418	4.99049	63.4581	12.0071	41.5327	11.4518	18.1102	5.38991	59.6429	14.0561
2058	confirmatory	52975	94491426	55.2112	9.68469	8.08227	6.80646	63.2935	14.1264	41.6687	11.9775	18.4014	7.02258	60.0701	16.2514	55.0319	9.33124	7.5035	5.12627	62.5354	12.2093	40.9739	11.4281	18.2363	5.53305	59.2101	14.1525
2059	other	210	0	57.2667	17.7488	8.73333	13.4792	66	27.9639	44.7333	17.708	30.6952	18.4015	75.4286	30.2223	0	0	0	0	0	0	0	0	0	0	0	0
2060	other	15	0	52.4667	15.9636	7	5.01427	59.4667	20.5352	43.3333	16.7659	23.7333	6.7238	67.0667	23.1469	0	0	0	0	0	0	0	0	0	0	0	0
2061	other	1431	0	58.7582	12.7925	10.624	11.842	69.3823	21.0024	45.9029	15.2987	19.9203	12.105	65.8232	24.3284	0	0	0	0	0	0	0	0	0	0	0	0
2062	other	127260	0	55.7218	11.3993	8.89186	7.78371	64.6137	16.3442	42.7304	12.8988	19.7796	8.60672	62.5101	18.4651	0	0	0	0	0	0	0	0	0	0	0	0
2063	other	3160	0	48.938	13.8904	6.15127	7.26964	55.0892	18.5566	37.1576	13.1674	16.3009	9.06399	53.4585	19.3962	0	0	0	0	0	0	0	0	0	0	0	0
2064	other	120	0	58.2167	9.20101	7.025	7.30312	65.2417	14.5458	40.05	12.9237	18.9167	7.55327	58.9667	17.623	0	0	0	0	0	0	0	0	0	0	0	0
2065	other	28	16	56.25	14.5109	16.3571	22.4882	72.6071	36.2852	45.5357	18.7369	25.4286	20.9504	70.9643	38.1066	57.625	12.0215	15.375	23.0329	73	34.5447	45.6875	17.0791	24.6875	20.6905	70.375	35.8718
2066	screening	2401336	651848171	55.0907	9.04317	7.5151	5.30599	62.6058	12.053	40.3884	11.2367	18.6654	5.69511	59.0537	14.1325	55.0774	9.08071	7.46906	5.25046	62.5465	12.0338	40.4231	11.2411	18.7245	5.66707	59.1476	14.0663
2068	confirmatory	1596	285	59.3784	9.61463	12.354	14.1759	71.7325	21.8138	45.4555	13.3922	20.9373	12.2276	66.3929	23.4288	59.8281	9.08578	11.0877	12.1111	70.9158	18.5419	46.0246	12.8292	20.4947	11.0373	66.5193	21.2443
2069	screening	20706	206448	61.3749	9.88407	10.264	7.94532	71.6389	15.373	47.972	13.3258	19.7789	8.15049	67.7509	18.6883	58.2331	9.31286	8.72481	5.60529	66.958	12.6869	44.0729	12.2344	18.2117	5.92606	62.2846	15.5304
2070	confirmatory	120	32	62.325	13.0636	21.925	24.6931	84.25	36.4789	51.5083	18.4691	29.1167	20.5296	80.625	37.3678	63.8125	11.332	24.7812	20.7904	88.5938	30.5232	53.5625	16.648	28.8125	17.6113	82.375	32.8739
2071	screening	1442451	470045325	56.623	9.45543	7.9445	5.61212	64.5675	12.6635	42.6651	11.6967	18.9322	6.14526	61.5973	14.6691	55.9062	9.27625	7.69646	5.39486	63.6027	12.3182	41.6444	11.4675	18.8609	5.88419	60.5053	14.3136
2073	confirmatory	7795326	1131720195	55.3544	9.40196	7.75531	5.21481	63.1097	12.3268	41.113	11.5718	18.4742	5.57059	59.5873	14.3365	55.289	9.24715	7.60718	5.21146	62.8961	12.1544	40.8687	11.4007	18.6394	5.60945	59.5082	14.1523
2074	confirmatory	0	0	0	0	0	0	0	0	0	0	0	0	0	0	0	0	0	0	0	0	0	0	0	0	0	0
2075	confirmatory	10	155	61.8	9.85224	23.4	21.2927	85.2	30.5352	54.2	12.1088	30.9	21.835	85.1	32.7701	58.9097	8.65078	8.05806	4.15017	66.9677	11.4333	43.3613	11.4068	17.8516	4.85878	61.2129	13.6134
2077	confirmatory	15	180	58.3333	10.6748	9.46667	8.17546	67.8	17.4732	43.0667	12.9916	26.6	11.8611	69.6667	22.18	59.8444	9.41224	9.66111	8.11865	69.5056	15.0491	44.2222	13.6175	20.3222	8.33292	64.5444	18.8535
2078	screening	0	1	0	0	0	0	0	0	0	0	0	0	0	0	90	0	63	0	153	0	90	0	68	0	158	0
2080	confirmatory	210	315	61.6048	8.40204	10.4524	9.37625	72.0571	14.9502	46.2	12.0278	20.6429	9.30458	66.8429	17.9795	58.5873	9.58275	8.79048	9.17976	67.3778	16.4173	42.2317	13.1122	19.3746	8.90963	61.6063	19.2386
2081	confirmatory	10	155	61.5	7.51665	10.8	4.04969	72.3	8.51208	46	11.1355	18.6	3.43835	64.6	10.6896	60.5484	9.26885	9.00645	7.22235	69.5548	13.9699	43.729	12.6647	19.0452	7.22041	62.7742	16.9597
2082	confirmatory	0	0	0	0	0	0	0	0	0	0	0	0	0	0	0	0	0	0	0	0	0	0	0	0	0	0
2083	confirmatory	0	0	0	0	0	0	0	0	0	0	0	0	0	0	0	0	0	0	0	0	0	0	0	0	0	0
2085	summary	1	0	58	0	5	0	63	0	47	0	19	0	66	0	0	0	0	0	0	0	0	0	0	0	0	0
2089	confirmatory	48205	264039	58.7989	9.83911	11.1221	9.4992	69.9211	17.0428	43.9863	13.8605	22.5065	9.30397	66.4928	20.5322	56.5137	9.40794	8.04897	5.38139	64.5626	12.6574	41.5155	12.0363	18.75	5.55789	60.2655	14.8165
2091	confirmatory	8778	30989	56.7072	9.54764	8.32217	7.01489	65.0294	14.0999	42.102	12.3175	18.2442	7.18989	60.3462	16.6876	54.8005	9.30883	7.56798	5.26104	62.3685	12.2439	40.5045	11.5348	17.2787	5.49788	57.7832	14.4926
2094	screening	1941435	587866517	60.6907	10.4652	9.07679	7.14027	69.7675	15.0728	45.7983	13.3439	20.5729	7.3782	66.3712	17.4726	56.8373	9.68609	7.91148	5.54531	64.7488	12.8596	42.1965	12.0187	19.2334	5.98209	61.4299	14.9115
2095	summary	3	0	57.6667	4.04145	12.3333	5.03322	70	3	46.3333	4.50925	18	4.3589	64.3333	2.51661	0	0	0	0	0	0	0	0	0	0	0	0
2096	confirmatory	210	987	58.0333	10.0303	10.2762	12.5903	68.3095	20.34	43.0762	13.9943	20.0524	11.6751	63.1286	23.1876	56.9108	8.87187	8.24721	5.51171	65.1581	12.2118	42.4164	12.08	18.1712	5.26326	60.5876	14.9264
2097	screening	6670	34842804	60.4475	9.49771	8.90915	9.25206	69.3567	16.0512	45.2427	12.5806	19.2048	9.65114	64.4475	19.0422	56.6872	9.01716	7.11688	4.88623	63.8041	11.7576	41.6759	11.3854	17.6197	5.0966	59.2956	13.8907
2098	screening	3779875	814907494	56.0599	9.507	7.72699	5.36828	63.7869	12.5993	41.8222	11.8007	18.7458	5.69512	60.568	14.6348	55.5178	9.27044	7.56826	5.25024	63.0861	12.2322	41.0838	11.4782	18.7523	5.62777	59.8361	14.2332
2099	screening	13017753	1498082502	54.5963	9.03202	7.29811	5.16785	61.8945	11.9351	39.9937	11.11	18.4321	5.591	58.4258	13.9146	54.8445	9.06006	7.36909	5.18695	62.2136	11.9659	40.236	11.1762	18.6102	5.6121	58.8462	13.9569
2100	confirmatory	54074800	3016787397	57.3599	9.42104	8.13857	5.65805	65.4984	12.75	43.0676	11.9001	18.8937	6.17178	61.9613	15.0453	56.0293	9.1989	7.6561	5.13501	63.6854	12.054	41.6357	11.4387	18.5035	5.52274	60.1392	14.0489
2101	confirmatory	64883136	3460387548	54.9027	8.64198	7.75181	5.26208	62.6545	11.7616	40.6609	10.9573	18.2865	5.53217	58.9474	13.8318	54.7372	8.90511	7.50238	5.14591	62.2396	11.8336	40.375	11.0454	18.4	5.52593	58.775	13.7933
2102	confirmatory	21528	175344	57.1492	10.1087	8.02991	6.03972	65.1791	13.717	43.7671	12.2344	17.795	6.41077	61.5622	15.7642	57.724	9.98765	7.94165	5.60257	65.6656	13.2067	44.1576	12.2836	17.7573	6.12907	61.9149	15.4678
2104	confirmatory	1	0	70	0	47	0	117	0	67	0	61	0	128	0	0	0	0	0	0	0	0	0	0	0	0	0
2105	screening	90525	777024	59.7564	9.75522	9.08007	7.72482	68.8365	14.9708	45.5581	12.7081	20.7062	8.13304	66.2643	17.4765	57.365	9.11555	8.14478	5.82264	65.5098	12.6505	43.2761	11.5398	19.6083	6.37732	62.8845	14.641
2107	confirmatory	3901821	638850607	58.0465	9.31114	8.78328	6.165	66.8298	13.1373	44.2172	11.8076	19.3258	6.42415	63.5431	15.427	56.3572	9.17543	7.78948	5.2195	64.1466	12.1212	42.1007	11.3715	18.6453	5.64213	60.746	14.1191
2108	confirmatory	351	7721	61.2365	9.80545	14.0399	12.3861	75.2764	20.047	49.7949	12.2392	22.2507	11.6366	72.0456	21.6483	58.1355	9.42604	9.53866	7.06228	67.6741	14.2677	44.7284	11.9989	19.1947	7.032	63.9231	16.4063
2109	confirmatory	55	3311	59.8727	10.0684	11.3273	11.4294	71.2	19.229	45.4364	14.0301	20.4727	10.6037	65.9091	22.9026	57.1685	8.96462	8.28722	5.11995	65.4558	11.9994	43.1682	11.2893	18.0048	5.32224	61.1731	14.2144
2110	confirmatory	6	48	54.3333	13.866	8.66667	3.14113	63	14.2969	43.3333	12.6912	16.3333	5.1251	59.6667	14.9354	56.5	14.9794	11.5	11.7636	68	24.0956	45.2708	17.0078	21.2708	13.2468	66.5417	28.4792
2111	confirmatory	3	15	48.3333	17.8979	7.33333	3.21455	55.6667	18.0093	38.6667	16.7432	13.3333	1.52753	52	15.6205	55.9333	15.809	13	17.8606	68.9333	31.3926	44.3333	18.6611	24.0667	16.1089	68.4	33.8944
2112	confirmatory	458403	218129641	58.1587	9.62361	8.7497	6.48994	66.9084	13.7521	44.4069	12.1101	19.3978	6.84312	63.8047	16.1202	56.3829	9.29469	7.71429	5.18601	64.0972	12.2003	42.1409	11.4285	18.6114	5.65559	60.7523	14.1667
2113	confirmatory	253	5128	60.1146	9.5518	12.5494	10.2602	72.664	17.401	48.7747	11.8523	21.1581	9.68465	69.9328	19.3788	58.0002	9.45042	9.7929	7.71407	67.7931	14.8052	44.7363	12.0043	19.4122	7.57917	64.1486	16.9971
2114	summary	2346	4968	56.9757	8.83359	8.66752	8.98268	65.6432	15.5843	42.6462	12.6697	17.1266	8.31577	59.7728	18.3546	56.4149	9.28895	7.95672	4.61385	64.3716	11.9289	42.2981	11.7282	16.7929	4.62179	59.091	14.0905
2115	confirmatory	55	2255	58.3273	11.8369	11.8909	11.3181	70.2182	20.3249	45.2364	14.4798	21.0182	10.6258	66.2545	23.3001	56.6922	9.77108	8.90998	6.22809	65.6022	13.5394	42.9259	11.912	18.4102	6.19183	61.3361	15.7387
2116	screening	15	0	67.6	13.0154	23.1333	28.975	90.7333	40.6649	55.4667	18.6389	33.8667	24.951	89.3333	41.8734	0	0	0	0	0	0	0	0	0	0	0	0
2117	screening	0	0	0	0	0	0	0	0	0	0	0	0	0	0	0	0	0	0	0	0	0	0	0	0	0	0
2120	confirmatory	4186	107455	54.5134	15.6701	8.1689	10.0536	62.6823	22.3717	47.247	16.2287	16.7814	13.0297	64.0284	24.5662	54.7808	17.6852	6.774	9.3043	61.5548	23.4487	48.3958	17.6297	15.453	13.1814	63.8489	25.368
2121	confirmatory	6328	12317	61.1022	9.25088	10.3777	8.83909	71.4799	15.2837	46.8827	12.7444	22.284	9.60585	69.1667	18.6561	58.2953	9.20935	8.23082	5.93753	66.5261	12.7939	43.6413	12.0977	19.525	6.3508	63.1663	15.3528
2122	confirmatory	37401	6028	55.5932	8.85743	8.42844	5.7188	64.0217	12.3741	41.9076	11.2738	18.2295	6.06162	60.1371	14.6362	56.5796	8.07852	8.11082	5.0527	64.6904	11.0012	42.3575	10.7375	17.6166	5.19152	59.9741	13.3081
2124	confirmatory	24531	102120	58.2812	9.30388	8.61714	7.65972	66.8983	14.5355	44.8177	12.4906	18.9906	7.5916	63.8083	17.2044	57.2132	8.96104	7.88905	5.55578	65.1022	12.2271	43.2296	11.5001	18.4919	5.63363	61.7215	14.3719
2125	other	1	0	53	0	11	0	64	0	48	0	23	0	71	0	0	0	0	0	0	0	0	0	0	0	0	0
2126	confirmatory	45	50	52.9333	9.39874	7.8	8.66183	60.7333	16.1954	36.7778	11.6734	17.9111	9.448	54.6889	18.4167	51.9	7.7123	6.6	5.77821	58.5	10.4261	36.08	10.5402	15.98	7.19833	52.06	14.4948
2127	confirmatory	28	1152	55.9643	9.6972	9.17857	7.39396	65.1429	13.751	40.8929	11.5801	17.25	5.16129	58.1429	14.7138	54.7873	8.42584	7.18576	4.70653	61.9731	10.9925	40.3021	10.8264	17.2361	5.22772	57.5382	13.1392
2129	screening	2201851	627246263	58.2435	9.44031	8.63707	5.72344	66.8806	12.8935	44.3635	12.0071	18.7429	5.98792	63.1064	15.2796	56.0496	9.099	7.62192	5.01069	63.6715	11.9197	41.6869	11.3837	18.2461	5.36462	59.9329	13.9734
2130	screening	1288815	480709526	54.6245	9.54777	7.84221	5.55602	62.4667	13.0274	40.9495	11.873	17.6841	5.62154	58.6336	14.9763	54.4304	9.11886	7.40055	4.92021	61.831	11.9116	40.27	11.3031	17.9005	5.13508	58.1705	13.7471
2132	screening	1	0	53	0	11	0	64	0	48	0	23	0	71	0	0	0	0	0	0	0	0	0	0	0	0	0
2133	confirmatory	276	312	56.692	10.0578	13.1703	16.6407	69.8623	25.3024	45.663	13.7062	23.5833	15.2943	69.2464	26.9988	55.2147	7.57017	9.35256	6.25226	64.5673	11.8778	42.6667	9.41015	19.7179	7.46851	62.3846	13.7244
2134	confirmatory	45	50	52.6444	9.38121	7.22222	8.5144	59.8667	16.1084	36.2222	11.7181	16.9778	9.33831	53.2	18.1804	52.16	7.63547	7	6.09784	59.16	10.601	36.88	10.3719	16.76	7.39708	53.64	14.7797
2135	confirmatory	10	5	54.2	8.44327	7.1	5.64604	61.3	11.3925	37.6	9.86802	18.3	6.42996	55.9	12.0688	54.4	6.22896	8.4	5.17687	62.8	9.95992	40	12.1861	18	4.52769	58	14.9833
2136	confirmatory	861	6930	52.7631	10.1151	8.0151	10.705	60.7782	18.6097	38.3066	12.6942	19.0325	10.4877	57.3391	20.9765	54.9276	9.44253	7.98961	5.93963	62.9172	13.1794	40.3382	11.7931	18.9527	6.40195	59.2909	15.6124
2137	confirmatory	0	0	0	0	0	0	0	0	0	0	0	0	0	0	0	0	0	0	0	0	0	0	0	0	0	0
2138	confirmatory	0	0	0	0	0	0	0	0	0	0	0	0	0	0	0	0	0	0	0	0	0	0	0	0	0	0
2139	summary	0	0	0	0	0	0	0	0	0	0	0	0	0	0	0	0	0	0	0	0	0	0	0	0	0	0
2140	confirmatory	15	0	54.2667	7.54479	7.53333	5.34344	61.8	10.5978	38.4	10.315	18.2	5.69712	56.6	12.6027	0	0	0	0	0	0	0	0	0	0	0	0
2141	confirmatory	1830	5551	54.3421	8.95764	8.31093	7.76317	62.653	14.2634	40.8989	11.591	17.8858	7.97841	58.7847	16.9368	54.9106	8.73142	7.75122	5.2112	62.6619	11.7512	41.1888	11.2514	17.7361	5.36872	58.9249	14.0808
2142	screening	210	21	53.0048	16.2426	17.781	21.8378	70.7857	37.4149	42.7524	20.6677	26.3905	19.7746	69.1429	39.7261	47.0476	6.17638	7.7619	6.34748	54.8095	11.2544	32.6667	10.1357	18.0952	5.76979	50.7619	14.9763
2147	confirmatory	715913880	7066975165	56.647	9.43671	8.17919	5.33609	64.8262	12.5175	42.521	11.7584	18.5774	5.66659	61.0984	14.7004	55.8279	9.29387	7.64978	5.18161	63.4777	12.1761	41.4282	11.4539	18.5709	5.60855	59.9992	14.1807
2148	screening	1069453	1324015	54.0586	8.3879	7.57049	5.61961	61.6291	11.6739	40.2067	10.58	18.2466	5.9929	58.4533	13.6387	54.1449	8.60481	7.45128	5.18007	61.5962	11.4884	40.1597	10.6589	18.2831	5.53434	58.4428	13.2919
2149	screening	1539135	1060020	58.8347	9.06711	8.46869	6.10117	67.3034	12.8445	44.7524	12.3006	18.2808	6.16729	63.0333	15.6206	57.3279	9.11732	7.90052	5.34018	65.2284	12.1588	42.9178	11.7429	18.1294	5.65331	61.0472	14.5064
2152	screening	231	48400	54.0043	9.30708	8.08225	6.42733	62.0866	13.4184	40.1991	12.1371	17.8528	6.20974	58.0519	15.9051	52.9214	9.05399	7.65027	4.97957	60.5717	11.9675	38.6651	11.314	17.2045	4.93825	55.8696	13.9288
2153	screening	1898326	799090	58.5571	9.1019	8.40529	5.99328	66.9624	12.7587	44.4541	12.1978	18.2937	6.11406	62.7478	15.4354	57.2254	9.11226	7.79165	5.29472	65.017	12.1311	42.7055	11.7427	18.0763	5.61003	60.7819	14.489
2155	confirmatory	10	0	67.6	14.6151	28.4	9.68619	96	21.1922	61.6	18.0813	33.1	13.892	94.7	30.0446	0	0	0	0	0	0	0	0	0	0	0	0
2156	screening	5744355	1017942414	54.7552	7.67526	8.27175	5.5167	63.027	11.0854	40.6992	10.2428	19.3012	5.70423	60.0004	13.1678	54.3131	8.19792	7.63275	5.1683	61.9458	11.1429	40.0819	10.4734	18.8165	5.53442	58.8984	13.1375
2157	confirmatory	351	729	61.1425	9.68517	9.68376	5.7296	70.8262	12.899	47.5271	12.0759	18.9231	6.07781	66.4501	14.5934	59.0741	8.65343	9.10151	5.41626	68.1756	11.9566	44.9204	11.5109	19.1934	6.08273	64.1139	14.5605
2158	confirmatory	12880	15455	54.4269	10.3457	8.32314	9.29064	62.7501	17.0234	40.587	12.6097	19.1478	8.99587	59.7349	18.7032	53.1067	9.37616	7.4779	5.28323	60.5846	12.4168	39.0758	11.2412	17.7386	5.4976	56.8144	14.0588
2159	confirmatory	1	180	48	0	5	0	53	0	43	0	13	0	56	0	51.6444	10.2153	7.51111	4.39208	59.1556	12.9299	37.9222	11.7004	17.3556	5.58292	55.2778	14.9562
2160	confirmatory	55	88	56.9636	10.3833	9.61818	11.6563	66.5818	19.0969	45.3091	13.7651	18.1818	9.2718	63.4909	20.4159	56.9432	8.58274	9.72727	8.35935	66.6705	14.1784	42.2045	12.2692	18.9318	7.87517	61.1364	16.2737
2161	confirmatory	4753	14503	55.9234	9.97048	8.55754	9.21932	64.481	16.7258	42.6878	12.6981	19.2622	8.87767	61.9499	18.7415	53.7787	9.66069	7.53596	5.6538	61.3147	13.0571	39.7543	11.4382	17.87	5.84647	57.6244	14.5943
2162	confirmatory	595	1400	59.5731	13.6354	13.7748	15.7042	73.3479	26.6567	46.0555	16.1155	22.8	15.1799	68.8555	28.4699	58.1879	9.83304	9.57643	6.59509	67.7643	13.7023	45.0529	12.0537	19.215	6.69227	64.2679	15.6092
2163	confirmatory	15	12	92.8667	4.25721	63.9333	23.4047	156.8	27.2402	91.4	6.03324	66.0667	22.0987	157.467	27.6944	82.6667	1.92275	26.9167	4.35803	109.583	4.69929	74.8333	2.88675	32.6667	1.77525	107.5	3.82575
2165	screening	5050	4141	60.144	9.12225	7.98614	7.91399	68.1301	14.5749	45.4566	12.0258	20.2527	8.46979	65.7093	16.9473	59.966	9.56453	8.73509	7.83782	68.701	14.7516	45.5165	12.3443	20.3238	7.95292	65.8404	16.7282
2166	screening	392941	663476	59.7418	9.90993	9.18215	6.23976	68.9239	13.8843	46.3922	12.7813	18.9078	6.55621	65.3001	16.659	57.6146	9.53985	8.08907	5.29778	65.7036	12.6859	43.5381	12.0505	18.0723	5.6926	61.6104	14.9937
2167	confirmatory	10	70	55.1	5.98981	9.4	5.81569	64.5	8.87255	42.3	11.3044	17	2.49444	59.3	13.0473	58.0286	9.69233	8.67143	6.49129	66.7	13.8683	43.5571	12.4942	18.2	5.60952	61.7571	15.7143
2168	screening	503506	633524	58.9514	9.93811	8.80932	6.02881	67.7607	13.7352	45.3259	12.7712	18.4818	6.35521	63.8076	16.4574	57.5752	9.57394	8.08653	5.32369	65.6618	12.7414	43.4837	12.0556	18.1452	5.72791	61.6289	15.0312
2170	screening	214840	1118480	60.826	10.6284	9.41269	8.96319	70.2387	16.7292	46.3665	13.6628	20.9619	10.1579	67.3283	19.8189	59.2316	9.99541	8.14469	5.75589	67.3763	13.2839	44.7996	12.5901	18.7533	6.38935	63.5529	15.6254
2171	screening	508536	435888	54.2203	9.24931	7.74762	5.66191	61.968	12.8171	40.5966	11.5023	17.7587	5.69349	58.3553	14.6911	54.5005	9.70456	7.8192	5.38131	62.3197	13.031	40.8226	11.9764	17.5964	5.45151	58.419	14.9465
2173	confirmatory	3486	3444	54.9771	8.55124	9.1331	10.0009	64.1102	16.3059	40.2335	11.6362	18.8497	8.61195	59.0832	17.8745	53.766	7.954	7.47474	5.42123	61.2407	11.178	38.7378	10.6344	17.3298	5.17117	56.0677	13.4012
2174	screening	114481	143915070	53.7757	9.72524	7.70823	5.74478	61.4839	13.1086	40.2779	11.8352	17.2555	6.00776	57.5334	15.2205	53.9193	9.37306	7.35633	4.93639	61.2757	12.0394	39.9358	11.3288	17.6811	5.28727	57.617	13.9102
2176	screening	780625	1334999	56.9489	9.49561	7.77619	6.23756	64.7251	13.351	42.2344	11.7385	19.6294	6.92603	61.8638	15.6869	57.0801	9.45576	7.63791	5.35748	64.718	12.571	42.5271	11.8228	18.5883	5.89412	61.1154	14.7866
2177	screening	650370	342055826	54.1226	9.38221	7.74449	5.79709	61.867	12.7275	40.0199	11.536	17.2906	5.96049	57.3105	14.9276	53.1488	9.48321	7.31619	4.95597	60.4649	12.0823	39.131	11.2069	17.4556	5.24171	56.5865	13.8233
2178	screening	21	16478	63.3333	9.24842	9.42857	7.21506	72.7619	15.362	50.1429	11.3635	20.9524	5.33363	71.0952	14.9161	61.6152	9.53489	9.14911	5.85561	70.7644	13.2239	48.0277	12.6715	19.6653	6.20923	67.693	15.7575
2179	confirmatory	0	0	0	0	0	0	0	0	0	0	0	0	0	0	0	0	0	0	0	0	0	0	0	0	0	0
2180	confirmatory	0	0	0	0	0	0	0	0	0	0	0	0	0	0	0	0	0	0	0	0	0	0	0	0	0	0
2181	confirmatory	0	0	0	0	0	0	0	0	0	0	0	0	0	0	0	0	0	0	0	0	0	0	0	0	0	0
2183	confirmatory	0	0	0	0	0	0	0	0	0	0	0	0	0	0	0	0	0	0	0	0	0	0	0	0	0	0
2184	screening	4560	9600	64.1096	10.0277	11.7761	11.4337	75.8857	18.5677	51.9182	13.3387	21.7873	11.6368	73.7055	21.9869	59.5629	9.29521	8.80479	5.75664	68.3677	12.7006	46.1953	12.1976	18.7272	5.98242	64.9225	15.3078
2185	confirmatory	1	0	95	0	69	0	164	0	94	0	70	0	164	0	0	0	0	0	0	0	0	0	0	0	0	0
2186	confirmatory	0	0	0	0	0	0	0	0	0	0	0	0	0	0	0	0	0	0	0	0	0	0	0	0	0	0
2187	screening	725410	61455	57.7104	9.00531	8.75955	6.42644	66.4699	13.1514	43.3922	11.6235	18.6549	6.65212	62.0471	15.6457	56.7598	8.79304	7.73291	4.97886	64.4927	11.6593	41.6797	11.3708	17.5798	5.02688	59.2595	13.7382
2189	screening	6903	9204	61.8527	9.93324	10.3423	9.39397	72.195	16.4418	48.925	12.9866	20.446	9.66839	69.371	19.6414	59.3307	9.52229	8.90667	6.45393	68.2374	13.5804	45.977	12.4921	18.8814	6.55498	64.8583	16.1687
2191	confirmatory	0	0	0	0	0	0	0	0	0	0	0	0	0	0	0	0	0	0	0	0	0	0	0	0	0	0
2194	confirmatory	0	0	0	0	0	0	0	0	0	0	0	0	0	0	0	0	0	0	0	0	0	0	0	0	0	0
2195	confirmatory	7381	0	63.1646	11.0645	11.0997	12.7557	74.2643	20.9028	49.3086	14.8308	23.0014	14.1391	72.31	24.5437	0	0	0	0	0	0	0	0	0	0	0	0
2197	confirmatory	1	0	95	0	69	0	164	0	94	0	70	0	164	0	0	0	0	0	0	0	0	0	0	0	0	0
2198	other	0	0	0	0	0	0	0	0	0	0	0	0	0	0	0	0	0	0	0	0	0	0	0	0	0	0
2204	confirmatory	0	0	0	0	0	0	0	0	0	0	0	0	0	0	0	0	0	0	0	0	0	0	0	0	0	0
2205	screening	1311390	312797700	56.5196	8.87989	8.33451	5.68929	64.8541	12.4015	42.124	11.4081	19.1367	5.87413	61.2607	14.5856	55.8297	8.85994	7.83987	5.23437	63.6696	11.8646	41.3306	11.1869	18.908	5.55966	60.2386	13.9321
2206	other	0	0	0	0	0	0	0	0	0	0	0	0	0	0	0	0	0	0	0	0	0	0	0	0	0	0
2208	confirmatory	10	90	52.3	7.97287	6.3	3.94546	58.6	11.1774	35.9	9.90454	17	4.13656	52.9	12.888	54.2778	9.72548	8.07778	7.86005	62.3556	15.3837	38.9889	11.5685	17.1333	7.45202	56.1222	17.1732
2209	confirmatory	0	2	0	0	0	0	0	0	0	0	0	0	0	0	60	2.82843	10	2.82843	70	5.65685	44	4.24264	14.5	2.12132	58.5	6.36396
2210	confirmatory	15	480	54.4	12.2463	8.8	4.00357	63.2	13.6288	43.1333	14.6914	19.4	3.62137	62.5333	14.5743	54.5021	10.6428	7.575	5.3891	62.0771	13.6322	41.1292	11.9737	18.2271	6.18744	59.3563	15.0966
2211	confirmatory	0	0	0	0	0	0	0	0	0	0	0	0	0	0	0	0	0	0	0	0	0	0	0	0	0	0
2212	confirmatory	66	888	56.2879	10.7928	8.98485	8.4771	65.2727	17.2168	45.0606	13.7906	19.6212	7.30177	64.6818	18.3145	55.4043	9.37181	7.63288	5.23283	63.0372	12.3529	41.4448	11.2502	18.0417	6.00915	59.4865	14.3798
2213	confirmatory	15	108	53.2667	8.03978	8.66667	5.35413	61.9333	11.2407	37.1333	10.2669	16.6	4.8668	53.7333	13.5776	55.4352	9.44465	8.50926	5.10725	63.9444	12.7116	41.0648	10.999	17.713	5.38959	58.7778	14.5335
2216	screening	198712080	5592665763	55.4699	9.00108	7.57932	5.24374	63.0493	11.9782	40.9439	11.22	18.7271	5.59885	59.671	13.9925	55.2751	9.0506	7.50463	5.23851	62.7797	11.9998	40.7027	11.2346	18.7634	5.62912	59.4661	14.0046
2217	confirmatory	1081	3290	54.1684	9.20091	6.90842	5.07863	61.0768	12.1637	38.9685	11.3203	15.9981	5.71726	54.9667	14.4158	55.9097	8.9758	7.32036	5.38475	63.2301	12.2414	40.4584	11.7277	16.9532	5.64154	57.4116	14.6837
2218	confirmatory	0	116	0	0	0	0	0	0	0	0	0	0	0	0	56.6638	5.77844	6.62931	5.21791	63.2931	8.93164	40.9741	10.136	16.2155	4.57176	57.1897	12.0028
2219	confirmatory	3	63	48.6667	4.50925	6.66667	3.05505	55.3333	4.72582	40	7.54983	16	3.60555	56	8.88819	53.2063	9.86221	7.90476	5.161	61.1111	13.2106	37.3175	10.7701	16.7778	5.10675	54.0952	14.5665
2220	confirmatory	0	3	0	0	0	0	0	0	0	0	0	0	0	0	54	2.64575	8.33333	3.05505	62.3333	0.57735	44	8.18535	17	2.64575	61	10.5357
2221	screening	2325246	624043826	56.9145	9.20863	8.039	6.17574	64.9535	13.0941	42.4279	11.756	19.0055	6.68386	61.4333	15.6434	55.5317	9.0107	7.45069	5.05131	62.9824	11.8514	40.9259	11.212	18.5018	5.50922	59.4277	13.9502
2224	confirmatory	120	1120	54.6833	11.9023	7.68333	8.12195	62.3667	17.5532	40.15	14.0082	17.825	7.29068	57.975	18.8971	54.6741	9.60554	7.17679	4.958	61.8509	12.3394	40.3188	11.5564	17.5893	5.51098	57.908	14.2781
2227	screening	819840	387342375	55.249	8.84838	7.67094	5.52502	62.92	12.0329	41.2267	11.0679	18.2366	5.87884	59.4634	14.0447	55.1424	8.93102	7.43402	5.14835	62.5764	11.7686	40.7865	11.0804	18.2912	5.53619	59.0777	13.696
2228	screening	0	0	0	0	0	0	0	0	0	0	0	0	0	0	0	0	0	0	0	0	0	0	0	0	0	0
2229	screening	0	0	0	0	0	0	0	0	0	0	0	0	0	0	0	0	0	0	0	0	0	0	0	0	0	0
2230	confirmatory	66	108	83.1818	8.35355	51.8636	29.5317	135.045	36.2587	79.9545	10.2589	66.8333	28.2743	146.788	36.8066	71.7778	10.4991	22.6944	16.0119	94.4722	23.2369	63.8333	14.9012	33.5741	14.8609	97.4074	24.9654
2232	screening	281625	221545	54.5406	9.40087	7.93796	6.30868	62.4786	13.2133	40.4651	11.7094	17.394	6.42247	57.8591	15.5746	53.7681	9.43796	7.61754	5.36846	61.3857	12.4129	39.7387	11.4026	17.2848	5.57755	57.0235	14.4067
2233	screening	51040	44480	53.7432	9.55899	7.86444	6.08069	61.6076	13.2573	40.3794	11.7082	17.1424	6.33397	57.5218	15.4839	53.4739	9.95224	7.47855	5.27571	60.9525	12.9363	39.9782	11.939	17.2088	5.55342	57.187	14.8862
2234	screening	91378	128614850	55.7931	9.88681	7.67521	5.79478	63.4683	13.2823	42.1839	12.1354	17.3093	6.46507	59.4932	15.6496	55.0903	9.49639	7.33076	5.0393	62.4211	12.2674	40.98	11.5467	17.6759	5.55171	58.6558	14.2548
2235	screening	3565785	796657781	52.6533	8.98951	7.46022	5.26793	60.1135	12.1009	38.5774	11.1467	17.1146	5.38952	55.692	14.0931	53.2559	9.08546	7.31052	4.91927	60.5664	11.8061	38.9999	11.0789	17.7215	5.20417	56.7214	13.6815
2236	screening	2701	18056	53.3821	9.28267	8.0211	6.36163	61.4032	13.1452	39.6083	11.1805	19.1507	6.72408	58.759	14.9386	53.9574	8.83016	7.64256	5.72668	61.6	12.2855	40.3355	10.8285	18.856	6.30339	59.1915	13.8827
2237	screening	1116765	451733682	54.0539	8.50541	7.41283	5.85026	61.4668	11.9879	40.0008	10.6599	18.3196	6.20205	58.3204	13.8962	54.4291	8.72554	7.22376	5.04121	61.6528	11.4834	40.0752	10.8112	18.2234	5.45292	58.2985	13.3188
2238	confirmatory	153	324	59.085	13.992	19.9281	25.6697	79.0131	38.9218	48.7386	18.7339	27.817	23.8044	76.5556	41.4348	56.6512	13.6857	15.8488	17.207	72.5	28.9868	45.6451	16.7095	24.9877	16.3728	70.6327	31.2819
2239	screening	1343980	495309517	58.1116	9.60518	8.72813	6.63341	66.8397	13.8447	43.6736	12.227	20.7489	7.28236	64.4225	16.3086	56.4251	9.2781	7.85856	5.53191	64.2836	12.5073	41.9027	11.6321	19.4166	6.03782	61.3194	14.6549
2242	confirmatory	123645675	2869349769	55.123	8.93313	7.61412	5.23275	62.7371	11.8878	40.7612	11.1089	18.6007	5.52704	59.3619	13.8623	55.3726	9.07427	7.57623	5.25775	62.9488	12.0079	40.9109	11.2235	18.7803	5.65247	59.6912	13.9896
2244	confirmatory	325	260	59.0277	12.4933	17.6215	22.9753	76.6492	34.2551	48.1415	16.8963	27.4708	21.4033	75.6123	36.823	56.2692	14.4009	17.1462	16.6944	73.4154	29.8151	46.0346	17.3458	24.7423	16.3085	70.7769	32.1564
2247	screening	690900	353863101	55.7678	8.66888	8.2442	5.90499	64.012	12.4131	41.8664	11.0466	19.0608	6.31497	60.9272	14.5932	55.1969	8.73945	7.62126	5.21947	62.8181	11.7431	41.0199	10.9953	18.5285	5.60812	59.5484	13.7777
2248	summary	0	0	0	0	0	0	0	0	0	0	0	0	0	0	0	0	0	0	0	0	0	0	0	0	0	0
2251	confirmatory	153	1908	55.7778	10.4826	9.90196	11.603	65.6797	19.9811	42.5948	12.4697	19.2876	11.2365	61.8824	21.8794	53.4146	7.65831	7.70283	5.69853	61.1174	11.3163	39.4722	9.8041	18.0215	5.80364	57.4937	13.3093
2252	confirmatory	1060696	1121889	56.6217	9.93899	8.28074	6.06391	64.9024	13.6526	43.2112	12.2124	18.232	6.6855	61.4432	15.7877	56.843	9.94367	7.81552	5.50581	64.6585	13.1181	43.0071	12.1364	18.1309	6.16505	61.138	15.1851
2253	confirmatory	821121	1175594	56.1094	9.41524	8.29012	5.62968	64.3995	12.7797	42.5038	11.7322	18.2971	6.13889	60.8009	14.8616	56.392	9.61727	7.91197	5.4029	64.3039	12.693	42.4931	11.7934	18.384	6.00629	60.8771	14.6656
2254	confirmatory	0	0	0	0	0	0	0	0	0	0	0	0	0	0	0	0	0	0	0	0	0	0	0	0	0	0
2257	confirmatory	21	819	55.5238	6.61528	7.33333	4.93288	62.8571	9.4355	41.4286	8.18884	16.8095	3.68265	58.2381	10.0643	54.5433	6.99014	7.56654	5.73851	62.1099	10.3758	40.5189	9.39753	17.7265	5.92813	58.2454	12.3945
2263	confirmatory	378	532	69.627	10.7896	13.0317	8.56426	82.6587	16.6655	58.4762	14.7382	23.7672	9.86749	82.2434	20.9968	62.1767	8.81142	13.8553	14.1008	76.032	21.623	51.3628	12.3431	26.3553	15.467	77.718	26.0399
2265	confirmatory	210	546	75.0333	9.51774	14.5619	9.90715	89.5952	16.607	64.219	14.2865	24.9476	10.9829	89.1667	21.3568	60.9267	6.46559	10.6593	5.44474	71.5861	10.0434	49.8901	10.0614	22.619	6.86605	72.5092	13.9966
2266	summary	3	0	76.6667	7.50555	26.3333	9.2376	103	12.1244	66	11.5326	38.3333	11.2398	104.333	21.9621	0	0	0	0	0	0	0	0	0	0	0	0
2267	confirmatory	171	532	78.0409	13.5626	45.4854	32.3594	123.526	45.1854	70.9415	18.3748	61.0292	27.9357	131.971	45.4832	65.6222	11.7772	17.7989	20.8374	83.4211	31.1064	55.3872	15.9032	30.2462	20.9587	85.6335	34.9468
2269	screening	0	0	0	0	0	0	0	0	0	0	0	0	0	0	0	0	0	0	0	0	0	0	0	0	0	0
2270	screening	3	5229	80	17.3205	38.6667	53.1162	118.667	70.4367	68.6667	27.1355	46.6667	46.188	115.333	73.3235	62.9375	8.46721	8.8057	5.8988	71.7432	12.0206	48.1719	11.3896	19.743	5.9456	67.9149	14.4843
2271	screening	29646	366488	61.6827	9.07487	9.33853	7.14487	71.0212	13.7954	47.1822	12.6283	20.3737	7.31781	67.556	16.5513	59.7108	9.22318	8.88899	6.02736	68.5998	12.9218	45.5199	12.2202	19.8145	6.32608	65.3344	15.4372
2272	screening	780	68240	63.2449	9.97881	11.7038	9.05131	74.9487	16.0981	51.6026	13.624	20.6859	9.26157	72.2885	19.2366	60.3273	9.41751	9.44505	6.14156	69.7723	13.1724	47.5036	12.4474	19.2436	6.25847	66.7472	15.5229
2273	screening	10	8705	65.4	4.97103	11	4	76.4	6.25744	51.4	8.08565	21.7	5.01221	73.1	9.837	62.5715	8.97808	10.6456	6.63416	73.2171	13.2794	49.2948	12.3773	21.7074	6.53165	71.0022	15.8215
2274	screening	595	59885	65.1866	9.60046	11.5395	9.33151	76.7261	16.1298	53.3479	13.3406	20.7832	9.87012	74.1311	19.2938	61.224	9.3136	9.3544	6.23502	70.5784	13.2061	47.8433	12.5873	19.6563	6.30549	67.4996	15.7748
2277	screening	0	0	0	0	0	0	0	0	0	0	0	0	0	0	0	0	0	0	0	0	0	0	0	0	0	0
2278	confirmatory	55	341	53.6909	9.81849	9.27273	6.83795	62.9636	13.4522	39.4182	12.7493	17.6909	4.72923	57.1091	15.0956	53.0059	7.75886	7.76833	5.24144	60.7742	10.3761	38.1935	9.07019	18.0938	5.11945	56.2874	11.6586
2279	confirmatory	3828	22176	51.0285	8.77531	7.06243	6.89205	58.0909	13.571	36.3532	11.352	15.9175	6.69024	52.2706	15.5674	51.4213	8.11256	6.45324	5.08086	57.8745	11.1622	36.1158	10.6821	15.4293	5.04943	51.5452	13.3747
2280	screening	881128	398130413	58.0442	9.40805	8.67308	5.9937	66.7173	13.1527	44.1938	12.0803	18.9153	6.24078	63.1091	15.5989	56.0052	9.05219	7.62295	5.0503	63.6281	11.9275	41.6387	11.3835	18.3297	5.44243	59.9684	14.0277
2281	summary	15	138	49.0667	6.20445	8.53333	5.34344	57.6	10.315	34.0667	8.53954	16.4667	4.95504	50.5333	11.7344	50.9565	7.69953	7.2029	7.05263	58.1594	12.2678	38.1667	9.70934	16.9638	4.64099	55.1304	11.967
2282	screening	131328	345762	58.02	9.66387	8.8598	6.64998	66.8798	13.895	43.7703	12.1847	20.6955	7.32814	64.4658	16.3413	58.4879	9.59206	8.87129	6.81746	67.3591	13.9833	43.9998	12.2786	20.9558	7.52131	64.9556	16.5705
2283	screening	54615	283336	58.4655	9.46765	8.70415	7.0203	67.1696	14.0938	43.878	12.25	20.944	7.65474	64.822	16.6469	58.5307	9.54032	8.79585	6.83556	67.3265	13.9695	43.9824	12.2762	20.9673	7.53787	64.9497	16.5582
2286	confirmatory	8778	27531	52.5107	8.32577	6.81112	6.36085	59.3218	12.4818	37.2342	11.28	16.0787	6.20636	53.3129	14.8921	51.823	8.2112	6.40805	5.2506	58.231	11.3573	36.2312	10.83	15.5172	5.30656	51.7484	13.6876
2287	screening	322003	308352	59.6621	9.6479	9.3055	7.43647	68.9676	14.6008	45.0253	12.584	21.7207	8.09028	66.746	17.3486	57.8857	9.42628	8.57838	6.30611	66.4641	13.3713	43.4377	12.002	20.5284	7.02701	63.966	15.8292
2288	confirmatory	17108325	1906017714	53.2614	8.43208	7.55108	5.21408	60.8125	11.4125	39.3712	10.5851	18.0368	5.44129	57.408	13.3391	53.82	8.69548	7.50484	5.08974	61.3248	11.5025	39.7038	10.7848	18.3384	5.40464	58.0422	13.42
2289	confirmatory	507513870	9555268247	60.8194	10.7679	9.69179	6.5544	70.5112	14.7938	47.4331	13.4992	20.8598	7.05754	68.2929	17.3275	56.4763	9.43359	8.23063	5.54566	64.7069	12.5905	42.553	11.712	19.434	5.97884	61.987	14.6832
2291	screening	2628	1157415	59.7736	9.0466	8.6602	6.09422	68.4338	12.6241	46.2161	11.5059	19.6735	6.42215	65.8896	14.5327	59.123	9.40691	8.15896	5.7358	67.282	12.6128	45.1478	11.7554	19.816	6.4837	64.9637	14.5484
2292	screening	42195	155685	52.896	9.92957	7.53691	5.33762	60.4329	13.1007	38.2661	11.9053	17.726	5.38686	55.9922	14.9355	52.4647	9.68725	7.38305	5.12908	59.8478	12.6296	37.9656	11.5877	17.7344	5.22579	55.7	14.4316
2293	other	0	0	0	0	0	0	0	0	0	0	0	0	0	0	0	0	0	0	0	0	0	0	0	0	0	0
2294	confirmatory	48828	626	53.6629	9.17292	8.34071	6.9244	62.0036	13.7504	40.9107	11.0742	18.5061	7.39878	59.4168	15.5925	52.3722	9.62615	8.1901	4.70717	60.5623	12.5469	41.1629	11.6347	16.7125	4.72478	57.8754	14.1242
2295	confirmatory	45	97	60.1111	8.49926	12.8667	13.7487	72.9778	20.3654	49.5111	13.1315	23.2	12.9309	72.7111	23.1915	57.3814	8.94129	8.61856	7.22905	66	12.6992	44.1649	11.7382	19.134	7.56586	63.299	15.5872
2296	confirmatory	28	80	58.8214	11.6843	10.2857	15.2919	69.1071	23.3846	46.25	15.4071	19.5714	14.3176	65.8214	27.1034	57.35	9.80713	9.125	5.83611	66.475	13.545	44.1875	12.424	19.0875	7.16389	63.275	17.2326
2297	other	153735	0	56.1296	10.057	8.8747	6.606	65.0043	14.155	42.962	11.9925	18.814	7.14441	61.7759	16.3265	0	0	0	0	0	0	0	0	0	0	0	0
2298	confirmatory	120	86	57.875	9.5755	8.74167	9.65584	66.6167	16.1017	43.85	12.9288	19.625	9.54605	63.475	19.2786	57.0581	8.98804	9.18605	8.71849	66.2442	14.3592	43.407	11.7757	19.4651	8.48625	62.8721	16.6074
2299	summary	0	0	0	0	0	0	0	0	0	0	0	0	0	0	0	0	0	0	0	0	0	0	0	0	0	0
2300	screening	66430	109705130	56.2193	9.95928	8.94814	7.96535	65.1675	15.5304	42.9611	12.4442	19.1486	7.85276	62.1097	17.6084	54.9268	9.19779	7.59094	5.01133	62.5178	12.0309	40.8486	11.3142	18.287	5.38312	59.1355	14.0002
2302	screening	67161	69362	56.4126	10.0554	8.90947	6.65596	65.3221	14.3128	43.1152	12.022	18.7821	7.2418	61.8973	16.574	55.9726	10.0038	8.80394	6.29003	64.7766	13.78	42.8459	11.8959	18.7602	6.78333	61.606	15.8655
2303	screening	2346	33534	55.5529	11.9659	9.46377	9.48529	65.0166	18.5579	42.1552	13.3588	19.188	10.0616	61.3431	20.8981	55.4997	10.3298	8.5232	6.33571	64.0229	14.1232	42.1421	12.0667	18.2838	7.06323	60.4259	16.3432
2305	confirmatory	153735	0	56.1296	10.057	8.8747	6.606	65.0043	14.155	42.962	11.9925	18.814	7.14441	61.7759	16.3265	0	0	0	0	0	0	0	0	0	0	0	0
2306	screening	153735	0	56.1296	10.057	8.8747	6.606	65.0043	14.155	42.962	11.9925	18.814	7.14441	61.7759	16.3265	0	0	0	0	0	0	0	0	0	0	0	0
2307	confirmatory	105	95	57.9619	9.42371	8.72381	10.1721	66.6857	16.3862	43.8571	12.704	19.6762	9.8815	63.5333	19.3505	57.0421	9.39433	9.24211	8.47991	66.2842	14.6212	43.5053	12.3735	19.3368	8.36611	62.8421	17.123
2308	confirmatory	903	860	58.8427	10.2762	9.44075	7.93911	68.2835	15.8699	46.0244	13.1777	19.9502	7.88518	65.9745	18.1198	56.7733	10.273	8.62674	5.67013	65.4	14.057	43.6314	12.509	18.7907	5.6311	62.4221	15.8301
2310	summary	0	0	0	0	0	0	0	0	0	0	0	0	0	0	0	0	0	0	0	0	0	0	0	0	0	0
